# Supplementary material for: Combination of MALDI-TOF Mass Spectrometry and Machine Learning for Rapid Antimicrobial Resistance Screening: The Case of Campylobacter spp
Source: Front Microbiol. 2022 Feb 18;12:804484. doi: 10.3389/fmicb.2021.804484 (PMC8894766; doi:10.3389/fmicb.2021.804484)
Supplement: Supplementary File 1 — Details of the Campylobacter spp. collection used for the study. [file Data_Sheet_1.ZIP]

Archive with 9 entries (6 files):
- Supplementary_files_2_Peak matching table/
- Supplementary_files_2_Peak matching table/coli/
- Supplementary_files_2_Peak matching table/coli/Peak_matching_table_Ccoli_116isolates_Penny_Character_DirectD_IC.csv
- Supplementary_files_2_Peak matching table/coli/Peak_matching_table_Ccoli_116isolates_Penny_Character_EtOH_ACN_IC.csv
- Supplementary_files_2_Peak matching table/coli/Peak_matching_table_Ccoli_116isolates_Penny_Character_FA_IC.csv
- Supplementary_files_2_Peak matching table/jejuni/
- Supplementary_files_2_Peak matching table/jejuni/Peak_matching_table_Cjejuni_224isolates_Penny_Character_DirectD.csv
- Supplementary_files_2_Peak matching table/jejuni/Peak_matching_table_Cjejuni_224isolates_Penny_Character_EtOHA.csv
- Supplementary_files_2_Peak matching table/jejuni/Peak_matching_table_Cjejuni_224isolates_Penny_Character_FA.csv
