# Supplementary material for: Combination of MALDI-TOF Mass Spectrometry and Machine Learning for Rapid Antimicrobial Resistance Screening: The Case of Campylobacter spp
Source: Front Microbiol. 2022 Feb 18;12:804484. doi: 10.3389/fmicb.2021.804484 (PMC8894766; doi:10.3389/fmicb.2021.804484)
Supplement: Supplementary File 1 — Details of the Campylobacter spp. collection used for the study. [file Data_Sheet_1.ZIP › Supplementary_files_2_Peak matching table/coli/Peak_matching_table_Ccoli_116isolates_Penny_Character_DirectD_IC.csv]

ID	AMR	Maldi:2101.13	Maldi:2133.00	Maldi:2140.33	Maldi:2171.61	Maldi:2178.87	Maldi:2186.48	Maldi:2204.42	Maldi:2219.94	Maldi:2241.84	Maldi:2248.85	Maldi:2284.98	Maldi:2356.29	Maldi:2393.64	Maldi:2451.63	Maldi:2590.63	Maldi:2612.12	Maldi:2620.64	Maldi:2667.86	Maldi:2713.95	Maldi:2729.27	Maldi:2733.39	Maldi:2746.95	Maldi:2766.98	Maldi:2807.37	Maldi:2829.14	Maldi:2838.35	Maldi:2931.41	Maldi:3048.54	Maldi:3077.24	Maldi:3148.83	Maldi:3163.40	Maldi:3183.16	Maldi:3215.99	Maldi:3228.40	Maldi:3257.41	Maldi:3272.71	Maldi:3325.11	Maldi:3365.58	Maldi:3412.68	Maldi:3425.03	Maldi:3440.91	Maldi:3517.13	Maldi:3531.87	Maldi:3540.98	Maldi:3600.97	Maldi:4126.79	Maldi:4159.99	Maldi:4174.19
C010	CipTetAmpStrepKana	0	0	0	0	1525.46	0	0	0	3244.59	0	0	0	0	0	0	0	2232.11	0	1554.39	0	0	0	1326.28	0	0	0	0	0	0	0	0	0	0	0	0	0	0	0	0	0	0	1924.81	0	3855.35	0	0	0	0
C017	CipTetAmp	0	0	0	0	2696.7	0	1179.06	0	5434.61	0	0	0	0	0	0	0	2752.38	0	2101.01	0	0	0	2786.38	0	0	1323.82	0	0	0	0	0	0	0	0	0	0	0	0	0	0	0	2314.08	0	4609.35	0	0	0	0
C019	CipEryTetAmpKana	0	0	0	0	2268.61	0	0	0	4861.06	0	0	0	0	0	0	0	2010.99	0	1698.75	0	0	0	3678.9	0	0	0	0	0	0	0	0	0	0	0	0	0	0	0	0	0	0	2005.21	0	3583.57	0	0	0	0
C020	S	0	0	0	0	0	0	3068.13	0	3239.47	0	0	0	0	0	0	0	2861.94	854.29	1937.74	0	0	0	2544.85	0	0	2698.75	0	0	0	0	0	0	0	0	0	0	0	0	0	0	0	2166.92	0	2355.25	0	0	0	0
C039	S	0	0	0	0	0	0	1361.98	0	2326.91	0	0	0	0	0	0	0	1911.42	0	3925.07	0	0	0	4566.97	0	0	2213.52	0	0	0	0	0	0	966.46	0	0	0	0	0	0	0	0	2570.49	0	3000.07	785.93	0	0	0
C040	S	0	0	0	0	0	0	2308.1	0	0	0	0	0	0	0	0	0	1554.38	0	2017.25	0	0	0	3956.85	0	0	2115.83	0	0	567.42	0	0	0	0	0	0	0	0	0	0	0	0	1393.38	0	2344.38	684.81	0	0	0
C041	S	0	0	0	0	0	0	4641.65	0	1828.12	0	0	0	0	0	0	0	2330.39	0	1363.8	0	0	0	2097.58	1427.93	0	1647.15	0	0	0	0	979.05	0	0	0	0	0	0	0	0	0	0	1405.89	0	1640.96	855.21	0	0	0
C042	Strep	0	0	0	0	1624.13	0	0	0	1406.1	0	0	0	0	0	0	0	2617.26	0	2069.74	0	0	0	1581.06	0	0	1092.01	0	0	0	0	0	0	0	0	0	0	0	0	0	0	0	1892.14	0	3716.89	0	0	0	0
C043	S	0	0	0	0	0	0	1239.16	0	1838.93	0	0	0	0	0	0	0	1435.6	0	3487.61	0	0	0	5295.48	0	0	1630.4	0	0	0	0	0	0	1950.82	0	0	0	0	0	0	0	0	2089.16	0	2536.42	0	0	0	0
C044	S	0	0	0	0	0	0	0	0	1456.45	0	0	0	0	0	0	0	1954.89	0	2245.79	0	0	0	5523.86	0	0	1435.23	0	0	0	0	0	0	0	0	0	0	0	0	0	0	0	1912.61	0	3045.16	0	0	0	0
C045	S	0	0	0	0	0	0	0	0	0	0	0	0	0	0	0	0	1609.97	0	1119.84	0	0	0	4611.7	0	0	974.51	0	0	677.91	0	0	0	0	0	0	0	0	0	0	0	0	1413.78	0	2516.42	0	0	0	0
C056	CipTet	0	0	0	0	1968.87	0	1319.26	0	1631.47	0	0	0	0	0	0	0	2415.11	0	2008.88	0	0	0	3698.02	0	0	1632.57	0	0	0	0	0	0	1402.08	0	0	0	0	0	0	0	0	2420.66	0	3928.24	0	0	0	0
C057	Amp	0	0	0	0	0	0	3544.08	0	3248.64	0	0	0	0	0	0	0	0	0	3094.85	0	0	0	3387.19	0	0	0	0	0	0	0	0	0	1625.71	0	0	0	0	0	0	0	0	2624.2	0	2680.42	0	0	0	0
C058	AmpKana	0	0	0	0	1589.09	0	2195.14	0	2019.97	0	0	0	0	0	0	0	1286.42	0	2503	0	0	0	3075.49	0	0	0	0	0	0	0	0	0	755.41	0	0	0	0	0	0	0	0	2303.56	0	3281.63	0	0	0	0
C059	CipTetAmp	0	0	0	0	1777.56	0	0	0	2109.76	0	0	0	0	0	0	0	1893.85	0	3539.01	0	0	0	1212.9	0	0	0	0	0	1030.62	0	0	0	1186.72	0	0	0	0	0	0	0	0	2173.14	0	3415.03	0	0	0	0
C060	Cip	0	0	0	0	0	0	6305.41	0	0	0	0	0	0	0	0	0	1914.32	0	2130.86	0	0	0	3271.52	0	0	2655.61	0	0	0	0	0	0	779.52	0	0	0	0	0	0	0	0	2187.74	0	3662.23	0	0	0	0
C061	CipTetAmp	0	0	0	0	1682.38	0	0	0	2010.88	0	0	0	0	0	0	0	1947.38	0	2668.62	0	0	0	0	0	0	0	0	0	0	0	0	0	793.25	0	0	0	0	0	0	0	0	2567.21	0	3978.61	0	0	0	0
C062	CipTetAmp	0	0	0	0	1740.81	0	0	0	1768.21	0	0	0	0	0	0	0	2110.92	0	3044.07	0	0	0	0	0	0	0	0	0	0	0	0	0	1423.75	0	0	0	0	0	0	0	0	3077.82	0	4588.42	0	0	0	0
C063	CipEryTetStrep	0	0	0	0	0	0	0	0	2290.64	0	0	0	0	0	0	0	2347.39	0	2883.01	0	0	0	0	0	0	0	0	0	0	0	0	0	0	0	0	0	0	0	0	0	0	2639.46	0	3650.35	0	0	0	0
C064	TetStrep	0	0	0	0	2226.25	0	0	0	1780.45	0	0	0	0	0	0	0	2900.93	0	4100.3	0	0	0	3151.89	0	0	0	0	0	0	0	0	0	0	0	0	0	0	0	0	0	0	3252.92	0	4974.15	0	0	0	0
C065	TetAmp	0	0	0	0	1401.73	0	0	0	0	0	0	0	0	0	0	0	1544.71	0	2195.54	0	0	0	2457.54	0	0	0	0	0	0	0	0	0	0	0	0	0	0	0	0	0	0	1946.18	0	3119.58	0	0	0	0
C066	Tet	0	0	0	0	0	0	3071.26	0	1602.84	0	0	0	0	0	0	0	2356.95	0	1696.02	0	0	0	2872.97	0	0	2253.98	0	0	0	0	0	0	0	0	0	0	0	0	0	0	0	1657.51	0	3096.58	0	0	0	0
C067	Tet	0	0	0	0	0	0	2889.42	0	0	0	0	0	0	0	0	0	3703.79	0	2913.89	0	0	0	4187.77	0	0	3681.91	0	0	0	0	0	0	0	0	0	0	0	0	0	0	0	3138.27	0	5475.79	0	0	0	0
C071	S	0	0	0	0	1787.06	0	0	0	1624.78	0	0	0	0	0	0	0	2917.01	0	1619.49	0	0	0	8951.45	0	0	3044.35	0	0	1438.56	0	0	0	632.51	0	0	0	0	0	0	0	0	2471.91	0	4313.47	1050.95	0	0	0
C074	CipTet	0	0	0	0	0	0	4144.94	0	2864.88	0	0	0	0	0	0	0	1586.22	0	3125.29	0	0	0	3144.57	0	0	1455.23	0	0	0	0	0	0	0	0	0	0	0	0	0	0	0	2552.31	0	3648.18	0	0	0	0
C084	CipEryTetAmpStrep	0	0	0	0	2001.25	0	1482.27	0	2356.58	0	0	0	0	0	0	0	2708.55	0	3214.68	0	0	0	8368.99	0	0	4188.84	0	0	0	0	0	0	908.94	0	0	0	0	0	0	0	0	2291.58	0	4334.04	0	0	0	0
C086	S	0	0	0	0	0	0	5970.16	0	0	0	0	0	0	0	0	0	4486.13	0	1948.15	0	0	0	2554.27	0	0	2063.42	0	0	0	0	0	0	0	0	0	0	0	0	0	0	0	2850.99	0	3834.39	0	0	0	0
C087	Tet	0	0	0	0	0	0	3626.97	0	2163.18	0	0	0	0	1078.88	0	0	1242.96	0	2379.06	0	0	0	4520.98	0	0	2904.42	0	0	0	0	0	0	0	0	0	0	0	0	0	0	0	1605.28	0	2347.43	0	0	0	0
C092	CipTet	0	0	0	0	1421.67	0	0	0	1325.89	0	0	0	0	0	0	0	1778.63	0	1552.47	0	0	0	4938.12	0	0	2513.17	0	0	0	0	0	0	0	0	0	0	0	0	0	0	0	1413.17	0	2707.54	0	0	0	0
C097	Tet	0	0	0	0	0	0	0	0	1942.74	0	0	0	0	0	0	0	1768.34	0	2643.1	0	0	0	2506.83	0	0	2151.09	0	0	0	0	0	0	0	0	0	0	0	0	0	0	0	1759.22	0	2757.69	0	0	0	0
C105	S	0	0	0	0	0	0	2657.23	0	0	0	0	0	0	0	0	0	3449.36	1821.08	1839.12	0	0	0	6453.01	0	0	5037.99	0	0	1120.18	1168.38	0	0	893.17	0	0	0	0	0	0	0	0	1875.73	0	2486.86	1088.73	0	0	0
C108	CipTetAmp	0	0	0	0	0	0	4627.71	0	2623.21	0	0	0	0	0	0	0	2064.72	0	2772.12	0	0	0	3344.1	0	0	2354.73	0	0	1346.67	0	0	0	0	0	0	0	0	0	0	0	0	2526.59	0	4115.76	0	0	0	0
C114	CipEryTetAmp	0	0	0	0	0	0	7155.6	0	1779.22	0	0	0	0	0	0	0	1490.92	0	3084.91	0	0	0	1934.35	0	0	0	0	0	0	0	0	0	1412.87	0	0	0	0	0	0	0	0	3116.1	0	4009.05	0	0	0	0
C123	S	0	0	0	0	0	0	0	0	0	0	0	0	0	0	0	0	1604.92	0	2358.7	0	0	0	0	0	0	0	0	0	0	0	0	0	0	0	0	0	0	0	0	0	0	1954.59	0	3419.6	0	0	0	0
C128	CipEryTet	0	0	0	0	1871.48	0	0	0	4216.94	0	0	0	0	0	0	0	1642.42	0	4542.53	0	0	0	0	0	0	0	0	0	0	0	0	0	0	0	0	0	0	0	0	0	0	2542.16	0	3071.16	0	0	0	0
C131	CipTetAmp	0	0	0	0	0	0	1921.25	0	0	0	0	0	0	0	0	0	1838.33	0	3007.46	0	0	0	2285.24	0	0	1973.68	0	0	0	0	0	0	1122.32	0	0	0	0	0	0	0	0	2156.82	0	3449.53	0	0	0	0
C141	TetAmp	0	0	0	0	1325.74	0	0	0	0	0	0	0	0	0	0	0	1374.45	0	2251.97	0	0	0	0	0	0	0	0	0	0	0	0	0	1077.42	0	0	0	0	0	0	0	0	2051.14	0	3377.94	0	0	0	0
C151	CipTetAmpStrep	0	0	0	0	1690.2	0	0	0	2388.18	0	0	0	0	0	0	0	2178.18	0	1814.63	0	0	0	0	0	0	0	0	0	0	0	0	0	0	0	0	0	0	0	0	0	0	2012.3	0	3520.1	0	0	0	0
C152	TetAmpStrep	0	0	0	0	0	0	0	0	2961.5	0	0	0	0	0	0	0	1896.32	0	3060.69	0	0	0	0	0	0	0	0	0	0	0	0	0	0	0	0	0	0	0	0	0	0	2561	0	3700.23	0	0	0	0
C153	Strep	0	0	0	0	0	0	0	0	1460.84	0	0	0	0	0	0	0	1394.02	0	2158.46	0	0	0	0	0	0	0	0	0	0	0	0	0	0	0	1860.41	0	0	0	0	0	0	1423.3	0	2526.45	0	0	0	0
C154	CipTet	0	0	0	0	0	0	4913.07	0	0	0	0	0	0	0	0	0	1505.78	0	1818.33	0	0	0	0	0	0	0	0	0	0	0	0	0	0	0	0	0	0	0	0	0	0	1964.07	0	2845.72	0	0	0	0
C155	TetAmp	0	0	0	0	0	0	0	0	2037.47	0	0	0	0	0	0	0	1282.04	0	1885.62	0	0	0	0	0	0	0	0	0	782.38	0	0	0	0	0	0	0	0	0	0	0	0	2352.22	0	3150.43	0	0	0	0
C156	S	0	0	0	0	0	0	0	0	1975.79	0	0	0	0	0	0	0	1390.2	0	1954.06	0	0	0	0	0	0	0	0	0	0	0	0	0	0	0	0	0	0	0	0	0	0	2039.65	0	3201.33	0	0	0	0
C157	TetAmp	0	0	0	0	0	0	0	0	0	0	0	0	0	0	0	0	2729.53	0	2395.51	0	0	0	0	0	0	0	0	0	0	0	0	0	0	0	0	0	0	0	0	0	0	3141.91	0	4652.8	0	0	0	0
C158	TetAmp	0	0	0	0	0	0	3680.68	0	1830.79	0	0	0	0	0	0	0	2788.82	0	2389.64	0	0	0	2102.22	0	0	0	0	0	0	0	0	0	0	0	0	0	0	0	0	0	0	2640.03	0	4110.58	0	0	0	0
C160	CipTet	0	0	0	0	1392.62	0	0	0	1844.65	0	0	0	0	0	0	0	1845.56	0	1791.77	0	0	0	0	0	0	0	0	0	0	0	0	0	0	0	0	0	0	0	0	0	0	1852.33	0	3254.96	0	0	0	0
C163	Cip	0	0	0	0	0	0	0	0	0	0	0	0	0	0	0	0	2743.21	0	1829.1	0	0	0	0	0	0	0	0	0	0	1046.05	0	0	802.31	0	0	0	0	0	0	0	0	3208.42	0	4978.33	0	0	0	0
C164	Tet	0	0	0	0	1212.87	0	0	0	2138.97	0	0	0	0	0	0	0	1213.89	0	2781.05	0	0	0	0	0	0	0	0	0	0	1080.26	0	0	1330	0	0	0	0	0	0	0	0	2698.22	0	3345.56	0	0	0	0
C165	Tet	0	0	0	0	0	0	6678.01	0	1629.79	0	0	0	0	0	0	0	1353.06	0	2058.42	0	0	0	0	0	0	0	0	0	0	0	0	0	0	0	0	0	0	0	0	0	0	2302.15	0	3632.11	0	0	0	0
C166	Cip	0	0	0	0	0	0	0	0	2145.4	0	0	0	0	0	0	0	1322.59	0	2475.4	0	0	0	0	0	0	0	0	0	0	0	0	0	1945.65	0	0	0	0	0	0	0	0	1805.44	0	2752.82	0	0	0	0
C168	CipTetAmp	0	0	0	0	0	0	0	0	0	0	0	0	0	0	0	0	1716.42	0	0	0	0	0	0	0	0	0	0	0	0	0	0	0	1030.45	0	0	0	0	0	0	0	0	2486.37	0	4503.99	0	0	0	0
C169	CipTet	0	0	0	0	0	0	0	0	0	0	0	0	0	0	0	0	0	0	2127.66	0	0	0	0	0	0	0	0	0	0	0	0	0	0	0	0	0	0	0	0	0	0	1670.14	0	2022.79	0	0	0	0
C170	CipTet	0	0	0	0	0	0	1916.06	0	0	0	0	0	0	0	0	0	1010.44	0	1866.12	0	0	0	0	0	0	0	0	0	0	0	0	0	0	0	0	0	0	0	0	0	0	1497.04	0	2314.43	0	0	0	0
C172	CipAmpStrep	0	0	0	0	0	0	0	0	0	0	0	0	0	0	0	0	0	0	1621.19	0	0	0	0	0	0	0	0	0	0	0	0	0	0	0	0	0	0	0	0	0	0	1150.58	0	2451.4	0	0	0	0
C176	CipTet	0	0	0	0	0	0	0	0	4348.62	0	0	0	0	0	0	0	0	0	4913.33	0	0	0	0	0	0	0	0	0	0	0	0	0	0	0	0	0	0	0	0	0	0	2836.6	0	3428.04	0	0	0	0
C195	CipTetAmp	0	0	0	0	0	0	3928.57	0	1544.96	0	0	0	0	0	0	0	1541.6	0	2269.54	0	0	0	0	0	0	0	0	0	728.68	0	0	0	0	0	0	0	0	0	0	0	0	2073.85	0	3543.5	0	0	0	0
C196	CipEryTetAmpStrepKana	0	0	0	0	0	0	2141.66	0	2863.3	0	0	0	0	0	0	0	1772.89	0	2391.28	0	0	0	0	0	0	0	0	0	0	0	0	0	1673.28	0	0	0	0	0	0	0	0	3001.25	0	4574.17	0	0	0	0
C230	Tet	0	0	0	0	0	0	6273.16	0	5525.66	0	0	0	0	0	0	0	2020.35	0	3051.72	0	0	0	0	0	0	0	0	0	0	0	0	0	0	0	0	0	0	0	0	0	0	1863.89	0	3391.29	0	0	0	0
C243	CipEryTetAmpStrepKana	0	0	0	0	0	0	0	0	3583.38	0	0	0	0	0	0	0	2761.57	0	0	0	0	0	0	0	0	0	0	0	0	0	0	0	0	0	0	0	0	0	0	0	0	2666.37	0	4849.96	0	0	0	0
C244	CipEryTetAmpStrepKana	0	0	0	0	0	0	0	0	4492.14	0	0	0	0	0	0	0	2264.69	0	0	1449.46	0	0	0	0	0	0	0	0	0	0	0	0	0	0	0	0	0	0	0	0	0	2378.7	0	4792.02	0	0	0	0
C249	CipTet	0	0	0	0	0	0	0	0	3158.29	0	0	0	0	0	0	0	3150.45	0	2012.54	0	0	0	0	0	0	0	0	0	0	0	0	0	0	0	0	0	0	0	0	0	0	2894.31	0	5049.87	0	0	0	0
C251	CipEryTetAmp	0	0	0	0	0	0	0	0	8625.62	0	0	0	0	0	0	0	3355.27	0	4838.22	0	0	0	3341.31	0	0	0	0	0	0	0	0	0	1785.29	0	0	0	0	0	0	0	0	3463.84	0	4730.99	0	0	0	0
C252	CipTetAmp	0	0	0	0	0	0	0	0	9197.79	0	0	0	0	0	0	0	1939.48	0	3814.5	0	0	0	5169.17	0	0	0	0	0	0	0	0	0	1464.67	0	0	0	0	0	0	0	0	2967.78	0	3962.76	0	0	0	0
C254	CipTetAmpStrep	0	0	0	0	0	0	0	0	13031.57	0	0	0	0	0	0	0	0	0	5794.87	0	0	0	0	0	0	0	0	0	0	0	0	0	0	0	0	0	0	0	0	0	0	3866.11	0	0	0	0	0	0
C255	CipTet	0	0	0	0	0	0	0	0	6665.82	0	0	0	0	0	0	0	2428.87	0	4116.03	0	0	0	3258.58	0	0	0	0	0	0	0	0	0	0	0	0	0	0	0	0	0	0	2462.94	0	3328.48	0	0	0	0
C259	CipEryTetAmp	0	0	0	0	0	0	0	0	5540.64	0	0	0	0	0	0	0	2848.48	0	3904.63	0	0	0	0	0	0	0	0	0	0	0	0	0	1778.96	0	0	0	0	0	0	0	0	3374.79	0	4662.08	0	0	0	0
C277	S	1779.85	0	0	0	0	0	4250.22	0	5501.19	0	0	0	0	0	0	0	2564.2	0	2809.24	0	0	0	2103.89	0	0	0	0	0	0	0	0	0	1509.97	0	0	0	0	0	0	0	0	2513.66	0	2242.83	0	0	0	0
C278	S	0	0	0	0	2466.42	0	0	0	4145.93	0	0	0	0	0	0	0	1484.61	0	2356.49	0	0	0	4679.53	0	0	1817.4	0	0	0	0	0	0	1518.93	0	0	0	0	0	0	0	0	1835.44	0	2613.68	855.29	0	0	0
C279	Amp	1718.43	0	0	0	0	0	0	0	4234.11	0	0	0	0	0	0	0	1484.8	0	2273.27	0	0	0	4633.62	0	0	1893.47	0	0	0	0	0	0	1049.49	0	0	0	0	0	0	0	0	1838.39	0	2529.49	0	0	0	0
C280	Amp	0	0	0	0	0	0	0	0	3670.95	0	0	0	0	0	0	0	0	0	2379.02	0	0	0	5811.05	0	0	2955	0	0	0	0	0	0	1348.18	0	0	0	0	0	0	0	0	1349.66	0	1831.22	890.77	0	0	0
C281	S	0	0	0	0	0	0	10123.83	0	0	0	0	0	0	0	0	0	1301.4	1615.27	2171.44	0	0	0	2561.42	0	0	3760.07	0	0	0	0	0	0	0	0	0	0	0	0	0	0	0	2172.02	0	2306.92	0	0	0	0
C282	S	0	0	0	0	0	0	0	0	4190.48	0	0	0	0	0	0	0	3004.73	0	2750.03	0	0	0	2540.93	0	0	1660.69	0	0	0	0	0	0	1080.27	0	0	0	0	0	0	0	0	1930.48	0	2370.35	0	0	0	0
C283	S	0	0	0	0	0	0	0	0	2280.56	0	0	0	0	0	0	0	1307.84	0	1110.51	0	0	0	4037.23	0	0	1773.41	0	0	612.12	0	0	0	0	0	0	0	0	0	0	0	0	1006.81	0	1889.86	0	0	0	0
C285	S	0	0	0	0	1993.09	0	0	0	2582.7	0	0	0	0	0	0	0	1953.06	0	1633.38	0	0	0	5612.07	0	0	3091.37	0	0	0	0	0	0	1079.29	0	0	0	0	0	0	0	0	1743.92	0	3321.62	913.35	0	0	0
C286	Amp	0	0	0	0	0	0	6480.25	0	0	0	0	0	0	0	0	0	965.47	0	1898.77	0	0	0	1709.32	0	0	1826.02	0	0	0	0	0	0	2184.83	0	0	0	0	0	0	0	0	1498.78	0	2001.74	0	0	0	0
C287	Amp	0	0	0	0	0	0	2364.97	0	2525.73	0	0	0	0	0	0	0	1786.49	0	1317.38	0	0	0	4057.89	0	0	1647.06	0	0	0	0	0	0	1065.53	0	0	0	0	0	0	0	0	1602.05	0	3055.47	513.02	0	0	0
C288	Amp	0	0	0	0	0	0	1726.5	0	3723.24	0	0	0	0	0	0	0	1199.28	0	1780.87	0	0	0	7777	0	0	2482.35	0	0	0	0	0	0	995.56	0	0	0	0	0	0	0	0	1455.79	0	2328.09	980.77	0	0	0
C289	S	0	0	0	0	0	0	2171.72	0	3178.16	0	0	0	0	0	0	0	3238.55	0	1169.11	0	0	0	2477.15	0	0	1859.29	0	0	0	0	0	0	1217.56	0	0	0	0	0	0	0	0	2197.78	0	2773.27	0	0	0	0
C290	S	0	0	0	0	0	0	0	0	0	0	0	0	0	0	0	0	1322.29	1219.37	2159.1	0	0	0	4298.85	0	0	3682	0	0	0	0	0	0	0	0	0	0	0	0	0	0	0	1278.03	0	2410.7	1087.28	0	0	0
C291	Strep	0	0	0	0	0	0	0	0	0	0	0	0	0	0	0	0	1035.23	0	1212.2	0	0	0	2795.54	0	0	2652.52	0	0	0	0	0	0	0	0	0	0	0	0	0	0	0	1082.91	0	1721.99	700.07	0	0	0
C292	S	0	0	0	0	1574.5	0	1815.59	0	2656.35	0	0	0	0	0	0	0	1853.4	0	1551.16	0	0	0	4142.72	0	0	2384.36	0	0	0	0	0	0	1134.49	0	0	0	0	0	0	0	0	1435.84	0	2868.03	0	0	0	0
C293	Strep	0	0	0	0	0	0	0	0	4218.02	0	0	0	0	0	0	0	1622.39	0	1339.51	0	0	0	2945.37	0	0	3772.2	0	0	0	0	0	0	0	0	0	0	0	0	0	0	0	1162.18	0	2170.55	0	0	0	0
C294	S	0	0	0	0	0	0	0	0	1662.34	0	0	0	0	0	0	0	1047.07	0	815.02	0	0	0	3899.19	0	0	1246.59	0	0	0	0	0	0	950.54	0	0	0	0	0	0	0	0	1093.32	0	2160.34	638.15	0	0	0
C295	S	0	0	0	0	0	0	4251.08	0	2977.69	0	0	0	0	0	0	0	1748.63	1572.61	1083.85	0	0	0	5118.68	0	0	4486.2	0	0	1028.42	1092.79	0	0	1235.01	0	0	0	0	0	0	0	0	1097.53	0	1468.53	0	0	0	0
C296	S	0	0	0	0	0	0	5408.86	0	3151.24	0	0	0	0	0	0	0	3534.12	0	1499.76	0	0	0	1691.29	0	0	1970.44	0	0	0	0	0	0	1308.66	0	0	0	0	0	0	0	0	1901.69	0	2625.39	0	0	0	0
C297	Kana	0	0	0	0	0	0	0	0	3061.95	0	0	0	0	0	0	0	1361.63	1209.53	1952.89	0	0	0	3089.69	0	0	2696.14	0	0	0	0	0	0	0	0	0	0	0	0	0	0	0	1079.18	0	2235.09	0	0	0	0
C298	StrepKana	0	0	0	0	0	0	0	0	0	0	0	0	0	0	0	0	1052.72	0	0	0	0	0	3361.72	0	0	1855.17	0	0	0	0	0	0	534.17	0	0	0	0	0	0	0	0	0	0	1647.67	958.11	0	0	0
CampyTof1	CipTetGentAmpStrepKana	0	0	0	0	3262.2	0	4673.48	0	6228.19	0	0	0	0	0	0	0	1800.43	1406.09	0	2735.62	0	0	5918.28	0	0	3765.64	0	0	0	0	0	0	0	1108.17	0	0	0	0	0	0	0	2527.89	0	2966.82	1390.28	0	0	0
CampyTof10$coli	CipEryTetAmpStrep	0	0	0	0	2189.67	0	0	0	3576.06	0	0	0	0	0	0	0	1781.96	0	1819.67	0	0	0	2475.84	0	0	1042.34	0	0	0	0	0	0	0	0	0	0	0	0	0	0	0	1700.57	0	2981.23	0	0	0	0
CampyTof13$coli	CipEryTetAmp	0	0	0	0	1991.09	0	2222.2	0	2765.24	0	0	0	0	0	0	0	1198.22	0	1505.82	0	0	0	3683.16	0	0	1957.47	0	0	0	0	0	0	1435.63	0	0	0	0	0	0	0	0	1723.8	0	2578.94	0	0	0	0
CampyTof14$coli	CipEryTetAmpStrep	0	0	0	0	2475.63	0	2207.57	0	4580.67	0	0	0	0	0	0	0	2030.33	0	2175.51	0	0	0	6108.82	0	0	3216.16	0	0	0	0	0	0	723.28	0	0	0	0	0	0	0	0	2194.46	0	3410.87	1142.79	0	0	0
CampyTof15$coli	CipEryTetAmpStrep	0	0	0	0	2709.59	0	1746.16	0	4724.52	0	0	0	0	0	0	0	2244.73	0	2537.27	0	0	0	4527.7	0	0	2277.27	0	0	0	0	0	0	1048.7	0	0	0	0	0	0	0	0	2537.4	0	3914.43	799.85	0	0	0
CampyTof16$coli	CipEryTetAmpStrep	0	0	0	0	1638.28	0	1359.84	0	2631.05	0	0	0	0	0	0	0	1668.87	0	1543.38	0	0	0	2979.48	0	0	1394.34	0	0	0	0	0	0	0	0	0	0	0	0	0	0	0	1463.27	0	2923.44	0	0	0	0
CampyTof17$coli	CipEryTetAmp	0	0	0	0	0	0	2065.81	0	2620.14	0	0	0	0	0	0	0	2089.24	0	2021.57	0	0	0	2244.43	0	0	1100.15	0	0	0	0	0	0	0	0	0	0	0	0	0	0	0	1563.03	0	3123.03	0	0	0	0
CampyTof18$coli	CipEryTetAmpStrep	0	0	0	0	1268.98	0	1866.78	0	2057.96	0	0	0	0	0	0	0	1215.29	0	1771.66	0	0	0	1293.23	0	0	0	0	0	0	0	0	0	468.86	0	0	0	0	0	0	0	0	1387.73	0	2407.46	0	0	0	0
CampyTof2$coli	TetAmp	0	0	0	0	4305.21	0	1903.73	0	5799.84	0	0	0	0	0	0	0	3042.64	0	0	2378.42	0	0	5443.52	0	0	3177.31	0	0	1276.49	0	0	0	0	0	0	0	0	0	0	0	0	2937.18	0	3843.77	1341.35	0	0	0
CampyTof21$coli	CipAmp	0	0	0	0	2129.07	0	0	0	4224.63	0	0	0	0	0	0	0	1679.33	0	1804.37	0	0	0	2249.41	0	0	1478.02	0	0	0	0	0	0	0	0	0	0	0	0	0	0	0	1437.33	0	2700.15	0	0	0	0
CampyTof3$coli	TetAmpStrep	0	0	0	0	2427.04	0	0	0	3240.61	0	0	0	0	0	0	0	2126.35	0	1871.27	0	0	0	1634.56	0	0	0	0	0	0	0	0	0	0	0	0	0	0	0	0	0	0	1713.55	0	3311.16	0	0	0	0
CampyTof4$coli	CipAmp	0	0	0	0	2364.54	0	0	0	4649.75	0	0	0	0	0	0	0	1503.76	0	1984.31	0	0	0	1908.42	0	0	0	0	0	0	0	0	0	0	0	0	0	0	0	0	0	0	2095.81	0	3204.6	0	0	0	0
CampyTof40$coli	CipEryTetGentStrep	0	0	0	0	1485.93	0	0	0	3934.56	0	0	0	0	0	0	0	998.51	0	1491.82	0	0	0	0	0	0	0	0	0	0	0	0	0	0	0	2495.48	814.34	0	0	0	0	0	0	0	1995.55	0	0	0	0
CampyTof41$coli	CipEryTetGentAmpStrepKana	0	0	0	0	2024.16	0	2851.87	0	3958.53	0	0	0	0	0	0	0	1422.23	0	2358.24	0	0	0	1440.9	0	0	0	0	0	0	0	0	0	0	0	0	0	0	0	0	0	0	2052.22	0	3023.86	0	0	0	0
CampyTof42$coli	CipEryTetGentAmpStrepKana	0	0	0	0	0	0	14082.92	0	5377.5	0	0	0	0	0	1520.05	0	1191.63	0	0	1585.39	0	0	2541.26	0	0	1722.28	0	0	0	0	0	0	0	0	0	0	0	0	0	0	0	1351.03	0	2298.05	0	0	0	0
CampyTof43$coli	CipEryTetGentAmpStrepKana	0	0	0	0	0	0	4208.51	0	3016.54	0	0	0	0	0	0	0	859.14	0	0	0	0	0	0	0	0	0	0	0	0	0	0	0	0	0	0	0	0	0	0	0	0	993.8	0	1649.3	0	0	0	0
CampyTof45$coli	CipEryTetGentAmpStrepKana	0	0	0	0	2357.55	0	2155.74	0	5630.84	0	0	0	0	0	0	0	2624.17	4780.37	4442.05	0	0	0	3658.64	0	0	0	0	0	0	0	0	0	0	0	0	0	0	0	0	0	0	3382.41	0	4021.87	0	0	0	0
CampyTof46$coli	CipEryTetGentStrepKana	0	0	0	0	2201.82	0	2120.62	0	5674.85	0	0	0	0	0	0	0	1200.74	0	2316.5	0	0	0	0	0	0	0	0	0	0	0	0	0	901.66	0	0	0	0	0	0	0	0	1819.57	0	2686.3	0	0	0	0
CampyTof48$coli	CipEryTetGentAmpStrepKana	0	0	2804.01	0	3231.9	0	6369.79	0	8177.69	0	0	0	0	0	0	0	1549.53	0	2871.68	0	0	0	2965.45	0	0	2292.03	0	0	0	0	0	0	1665.48	0	0	0	0	0	0	0	0	2253.36	0	3194.49	0	0	0	0
CampyTof49$coli	CipEryTetGentAmpStrepKana	0	0	0	0	0	0	1825.66	0	4598.43	0	0	0	0	0	0	0	1475.18	0	3196.8	0	0	0	2135.44	0	0	1427.09	0	0	0	0	0	0	0	0	0	0	0	0	0	0	0	1995.12	0	2659.68	0	0	0	0
CampyTof5$coli	CipEryTetAmpStrep	0	0	0	0	2170.38	0	1068.19	0	3853.84	0	0	0	0	0	0	0	2164.18	0	2099.34	0	0	0	4801.49	0	0	2202.03	0	0	0	0	0	0	836.47	0	0	0	0	0	0	0	0	1982.11	0	3679.18	0	0	0	0
CampyTof50$coli	CipEryTetGent	0	0	0	0	2076.48	0	3354.13	0	5330.78	0	0	0	0	0	0	0	2296.87	1363.35	1699.83	0	0	0	7498.58	0	0	4033.3	0	0	0	0	0	0	758.01	0	0	0	0	0	0	0	0	2392.47	0	3208.15	1501.68	0	0	0
CampyTof53	S	0	0	0	0	0	0	5179.06	0	4557.23	0	0	0	0	0	0	0	3444.77	0	1547.13	0	0	0	1565.82	0	0	1819.71	0	0	0	0	0	0	0	0	0	0	0	0	0	0	0	2249.99	0	2431.99	0	0	0	0
CampyTof54$coli	Amp	0	0	0	0	1691.68	0	4351.29	0	3862.6	0	0	0	0	0	0	0	1668.89	0	2737.94	0	0	0	3225.2	0	0	2063.21	0	0	0	0	0	0	951.11	0	0	0	0	0	0	0	0	2207.52	0	3660.37	690.27	0	0	0
CampyTof55$coli	Strep	0	0	0	0	1725.73	0	0	0	4470.83	0	0	0	0	0	0	0	1737.39	0	2537.57	0	0	0	2098.68	0	0	0	0	0	0	0	0	0	0	0	0	0	0	0	0	0	0	2216.99	0	3498.92	0	0	0	0
CampyTof6$coli	CipEryTetGentAmpStrepKana	0	0	0	0	3296.41	0	0	0	5083.07	0	0	0	0	0	0	0	2668.45	0	2777.75	0	0	0	0	0	0	0	0	0	0	0	0	0	0	0	0	0	0	0	0	0	0	2377.1	0	3893.51	0	0	0	0
CampyTof7$coli	CipEryTetAmpKana	0	0	0	0	2067.44	0	0	0	4310.4	0	0	0	0	0	0	0	2363.36	0	2339.94	0	0	0	2462.43	0	0	0	0	0	0	0	0	0	1070.74	0	0	0	0	0	0	0	0	1638.12	0	3236.45	0	0	0	0
CampyTof8$coli	CipEryTetAmp	0	0	0	0	2185.02	0	3580.36	0	4347.72	0	0	0	0	0	0	0	1717.3	0	1692.42	0	0	0	3822.87	0	0	2185.87	0	0	0	0	0	0	1108.43	0	0	0	0	0	0	0	0	1362.67	0	2810.7	0	0	661.45	0
CampyTof9$coli	CipEryTetAmpStrep	0	0	0	0	2071.3	0	0	0	3861.47	0	0	0	0	0	0	0	2244.41	0	1874.52	0	0	0	4488.11	0	0	2447.83	0	0	0	0	0	0	671.36	0	0	0	0	0	0	0	0	1856.93	0	3775.79	0	0	0	0
[truncated: 43 more columns]
