# Supplementary material for: Combination of MALDI-TOF Mass Spectrometry and Machine Learning for Rapid Antimicrobial Resistance Screening: The Case of Campylobacter spp
Source: Front Microbiol. 2022 Feb 18;12:804484. doi: 10.3389/fmicb.2021.804484 (PMC8894766; doi:10.3389/fmicb.2021.804484)
Supplement: Supplementary File 1 — Details of the Campylobacter spp. collection used for the study. [file Data_Sheet_1.ZIP › Supplementary_files_2_Peak matching table/coli/Peak_matching_table_Ccoli_116isolates_Penny_Character_EtOH_ACN_IC.csv]

ID	AMR	Maldi:2101.13	Maldi:2133.00	Maldi:2140.33	Maldi:2171.61	Maldi:2178.87	Maldi:2186.48	Maldi:2204.42	Maldi:2219.94	Maldi:2241.84	Maldi:2248.85	Maldi:2284.98	Maldi:2356.29	Maldi:2393.64	Maldi:2451.63	Maldi:2590.63	Maldi:2612.12	Maldi:2620.64	Maldi:2667.86	Maldi:2713.95	Maldi:2729.27	Maldi:2733.39	Maldi:2746.95	Maldi:2766.98	Maldi:2807.37	Maldi:2829.14	Maldi:2838.35	Maldi:2931.41	Maldi:3048.54	Maldi:3077.24	Maldi:3148.83	Maldi:3163.40	Maldi:3183.16	Maldi:3215.99	Maldi:3228.40	Maldi:3257.41	Maldi:3272.71	Maldi:3325.11	Maldi:3365.58	Maldi:3412.68	Maldi:3425.03	Maldi:3440.91	Maldi:3517.13	Maldi:3531.87	Maldi:3540.98	Maldi:3600.97	Maldi:4126.79	Maldi:4159.99	Maldi:4174.19
C010	CipTetAmpStrepKana	0	0	0	0	4310.48	0	0	0	0	0	0	1741.12	0	0	0	0	7439.48	0	2693.75	0	0	0	0	0	0	0	0	0	0	1514.06	0	0	0	0	1165.03	0	0	0	0	0	0	5624.85	0	10686.26	0	0	0	0
C017	CipTetAmp	0	0	0	0	3853.24	0	1347.04	0	0	0	0	1795.73	0	0	0	0	6843.63	0	3965.62	0	0	0	2184.26	0	0	0	0	0	0	3119.72	0	0	0	0	1304.52	0	0	0	0	0	0	6469.56	0	11918.64	0	0	0	0
C019	CipEryTetAmpKana	0	0	0	0	3909.69	0	0	0	0	0	0	1898.5	0	0	0	0	6786.25	0	2588.95	0	0	0	3625.65	0	0	0	0	0	0	2013.3	0	0	0	0	1277.11	0	0	0	0	0	0	6673.25	0	12201.88	0	0	0	0
C020	S	0	0	0	0	1583.37	0	4879.84	877.44	0	0	0	0	0	1041.65	0	0	5151.36	0	1678.66	0	0	0	2048.15	1029.82	0	0	0	0	0	0	640.25	0	0	0	981.47	0	0	0	0	0	0	4637.85	3979.05	4580.26	0	0	0	0
C039	S	0	0	0	0	2183.73	0	2046.83	0	0	0	0	1269.37	0	0	0	0	5710.99	0	3749.03	0	0	0	2338.56	0	0	0	0	0	1743.04	0	0	0	0	0	826.69	0	0	0	0	0	0	4895.25	0	7575.82	0	0	0	0
C040	S	0	0	0	0	3018.7	0	2395.76	0	0	0	0	1471.54	0	0	0	0	5327.91	0	2492.02	0	0	0	4628.58	0	0	1453.61	0	0	2407.18	1603.67	0	0	0	0	928.41	0	0	0	0	0	0	4747.66	0	7802.09	0	0	0	0
C041	S	0	0	0	0	2816.68	0	6036.02	1042.31	0	0	0	0	0	1624.39	0	0	5979.49	0	2138.45	0	0	0	3637.95	1718.01	0	1908.53	0	0	0	0	1259.31	0	0	0	1298.36	0	0	0	0	0	0	6838.34	5018.17	5486.32	0	0	0	0
C042	Strep	0	0	0	0	3874.55	0	0	0	0	0	0	1455.73	0	0	0	0	7712.27	0	4346.77	0	0	0	3794.28	0	0	0	0	0	0	1704.49	0	0	0	0	1187.79	0	0	0	0	0	0	6627.62	0	10431.38	0	0	0	0
C043	S	0	0	0	0	3159.67	0	1217.35	0	0	0	0	1517.54	0	0	0	0	6320.25	0	2607.17	0	0	0	4595.43	0	0	0	0	0	2335.26	2299.54	0	0	0	0	1142.85	0	0	0	0	0	0	5989.72	0	8947.28	0	0	0	0
C044	S	0	0	0	0	3420.64	0	1664.47	0	0	0	0	1571.5	0	0	0	0	7378.82	0	3722.18	0	0	0	6412.39	0	0	1400.15	0	0	2664.46	2304.74	0	0	0	0	940.26	0	0	0	0	0	0	6451.64	0	9957.88	0	0	0	0
C045	S	0	0	0	0	3082.3	0	942.35	0	0	0	0	1170.4	0	0	0	0	5903.66	1632.48	3304.49	0	0	0	8848.15	0	0	2647.12	0	0	2534.4	1055.68	0	0	0	0	846.54	0	0	0	0	0	0	4842.04	0	8186.06	1012.01	0	0	0
C056	CipTet	0	0	1329.11	0	3276.71	0	1400.42	0	0	0	0	1412.45	0	0	0	0	6985.51	1099.81	3583.65	0	0	0	6551.23	0	0	2644.97	0	0	0	1514.89	0	0	0	0	1120.48	0	0	0	0	0	0	5889.64	0	10143.15	613.23	0	877.03	0
C057	Amp	0	0	2226.74	0	3242.79	0	5941.07	0	0	0	0	1025.5	0	0	0	0	5740.23	1458.38	6460.13	0	0	0	6742.27	0	0	3794.01	0	0	0	1042.12	0	0	909.4	0	0	0	0	0	0	0	0	6041.23	0	8462.17	1350.22	0	988.44	0
C058	AmpKana	0	0	925.08	0	2847.02	0	2549.8	0	0	0	0	1130.22	0	0	0	0	5812.66	696.11	3249.36	0	0	0	4543.22	0	0	1940.45	0	0	0	0	0	0	0	0	749.82	0	0	0	0	0	0	5007.35	0	8317.2	673.18	0	637.07	0
C059	CipTetAmp	0	0	0	0	1859.33	0	9896.99	0	0	0	0	799.72	0	0	0	0	5070.32	0	3828.18	0	0	0	1627.7	0	0	897.72	0	0	1634.6	0	0	0	0	0	770.01	0	0	0	0	0	0	4084.68	0	7594.99	0	0	0	0
C060	Cip	0	0	2810.05	0	2473.64	0	7017.9	0	0	0	0	909.81	0	0	0	0	5114.1	1334.8	3056.69	0	0	0	4218.84	0	0	2386.96	0	0	0	931.11	0	0	0	0	655.64	0	0	0	0	0	0	4392.99	0	7650.09	716.04	0	0	0
C061	CipTetAmp	0	0	1200.79	0	2249.98	0	5497.81	0	0	0	0	1008.76	0	0	0	0	5057.58	887.93	4009.39	0	0	0	4858.16	0	0	2251.24	0	0	0	1152.96	0	0	0	0	866.94	0	0	0	0	0	0	4880.54	0	8649.35	684.77	0	727.58	964.89
C062	CipTetAmp	0	0	843.74	0	1933.78	0	5673.52	0	0	0	0	1077.79	0	0	0	0	5067.65	1009.15	2841.89	0	0	0	4936	0	0	2150.39	0	0	0	1332.85	0	0	0	0	835.83	0	0	0	0	0	0	4548.03	0	7152.9	0	0	0	0
C063	CipEryTetStrep	0	0	0	0	2445.83	0	0	0	0	0	0	912.86	0	0	0	0	5730.73	0	3463.33	0	0	0	2476.48	0	0	0	0	0	0	1111.68	0	0	0	0	705.3	0	0	0	0	0	0	4653.39	0	7845.01	0	0	0	0
C064	TetStrep	0	0	0	0	2200.1	0	0	0	0	0	0	723.82	0	0	0	0	5041.97	0	2718.74	0	0	0	2583.15	0	0	908.78	0	0	0	647.55	0	0	0	0	564.03	0	0	0	0	0	0	3769.6	0	6476.59	0	0	0	0
C065	TetAmp	0	0	0	0	2004.11	0	1956.94	0	0	0	0	706.36	0	0	0	0	4964.89	1378.82	2883.75	0	0	0	6761.75	0	0	2506.91	0	0	0	959.71	0	0	0	0	640.55	0	0	0	0	0	0	4179.94	0	6731.16	743.13	0	0	0
C066	Tet	0	0	2755.24	0	2699.9	0	6835.95	0	0	0	0	1149.51	0	0	0	0	6914.5	1235.69	4040.06	0	0	0	4594.39	0	0	3261.79	0	0	0	0	0	0	0	0	751.8	0	0	0	0	0	0	5442.65	0	9313.77	905.14	0	0	0
C067	Tet	0	0	1402.78	0	1987.95	0	5527.52	0	0	0	0	982.56	0	0	0	0	4955.12	1273.43	2705.92	0	0	0	3415.25	0	0	3082.75	0	0	0	0	0	0	0	0	705.31	0	0	0	0	0	0	4420.57	0	7145.73	628.8	0	0	0
C071	S	0	0	0	0	1864.84	0	2065.39	0	0	0	0	978.25	0	0	0	0	5025.83	1863.2	1250.7	0	0	0	11092.9	853.43	0	4054.51	0	0	1708.77	1336.33	0	0	0	0	722.4	0	0	0	0	0	0	4134.34	0	6703.34	1247.67	0	0	0
C074	CipTet	0	0	0	0	1536	0	7126.5	1359.07	0	0	0	0	0	1056.7	0	0	4393.29	828.66	3860.9	0	0	0	4070.7	902.93	0	1607.34	0	0	0	1109.85	676.4	0	0	0	0	0	0	0	0	0	0	3659.9	0	5030.4	500.84	0	0	0
C084	CipEryTetAmpStrep	0	0	0	0	2820.44	0	0	0	0	0	0	1082.88	0	5303.08	0	0	8683.61	5404.4	4108.19	0	0	0	15760.67	4464.24	0	8670.2	0	0	0	0	0	0	2736.17	0	1162.09	0	0	0	0	0	0	7394.57	0	8189.12	4995.79	0	0	0
C086	S	0	0	0	0	0	0	7443.8	3792.72	0	2852.04	0	0	0	4747.43	0	0	8484.92	1852.29	2903.6	0	0	0	5142.44	4244.58	0	4048.12	0	0	0	0	3544.8	0	0	0	1026.48	0	0	0	0	0	0	5780.13	0	5128.66	0	0	0	0
C087	Tet	0	0	2872.32	0	2620.53	0	2523.8	0	0	0	0	0	0	0	0	0	5402.98	1666.89	5890.69	0	0	0	7385.66	0	0	4285.58	0	0	0	467.12	0	0	0	0	446.86	0	0	0	0	0	0	3815.75	0	6126.91	1058.09	0	0	0
C092	CipTet	0	0	1028.24	0	2356.18	0	0	0	0	0	0	1066.97	0	0	0	0	5829.81	2505.37	1967.72	0	0	0	11354.59	0	0	4776.39	0	0	0	1447.23	0	0	0	0	881.63	0	0	0	0	0	0	5433.26	0	7000.07	1140.97	0	697.58	0
C097	Tet	0	0	0	0	2753.12	0	12324.67	0	0	0	0	0	0	0	0	0	7537.93	0	7154.72	0	0	0	5685.22	0	0	0	0	0	0	1982.58	0	0	0	0	1223.23	0	0	0	0	0	0	6783.62	0	9567.8	4012.98	0	0	0
C105	S	0	0	0	0	0	0	10174.94	0	0	0	0	0	0	5706.69	0	0	8169.42	0	0	0	0	0	3662.03	5001.69	0	4582.81	0	0	0	0	5109.04	0	0	0	0	0	0	0	0	0	0	5924.11	0	4254.19	0	0	0	0
C108	CipTetAmp	0	0	0	0	2420.38	0	10786.91	1670.4	0	0	0	1602.97	0	0	0	0	7233.01	0	3874.76	0	0	0	5427.16	0	0	0	0	0	2399.32	0	0	0	0	0	2020.86	0	0	0	0	0	0	7879.19	0	12476.75	0	0	0	0
C114	CipEryTetAmp	0	0	0	0	2722.36	0	8240.34	0	0	0	0	1714.8	0	0	0	0	6671.99	0	4926.4	0	0	0	4012.42	0	0	1784.9	0	0	0	2882.24	0	0	1531.48	0	0	0	0	0	0	0	0	7263.32	0	9816.26	0	0	0	0
C123	S	0	0	0	0	2564.5	0	11316.58	0	0	0	0	0	0	0	0	0	6398.82	0	4846.11	0	0	0	3385.66	0	0	1959.51	0	0	0	2489.16	0	0	0	0	0	0	0	0	0	0	0	5530.7	0	8831.48	0	0	0	0
C128	CipEryTet	0	0	0	0	2942.77	0	17180.22	2349.42	0	0	0	1459.05	0	0	0	0	7773.5	2588.87	7221.45	0	0	0	8809.18	0	0	5363.71	0	0	0	2786.6	0	0	0	0	0	0	0	0	0	0	0	6619.38	0	9127.99	0	0	0	0
C131	CipTetAmp	0	0	0	0	2779.94	0	9431.01	0	0	0	0	1825.94	0	0	0	0	7752.61	0	7244.33	0	0	0	3048.94	0	0	2258.01	0	0	2654.54	0	0	0	0	0	0	0	0	0	0	0	0	7482.65	0	11217.11	0	0	0	0
C141	TetAmp	0	0	1908.19	0	4476.02	0	2856.15	0	0	0	0	1524.68	0	0	0	0	8566.23	2317.92	8041.49	0	0	0	6092.94	0	0	4531.87	0	0	0	1993.73	0	0	0	0	0	0	0	0	0	0	0	5768.26	0	9455.04	0	0	0	0
C151	CipTetAmpStrep	0	0	0	0	3094.93	0	18132.95	2210.38	0	0	0	0	0	0	0	0	8734.54	1871.42	5319.18	0	0	0	4241.06	0	0	4287.3	0	0	0	0	0	0	0	0	0	0	0	0	0	0	0	5940.86	0	9156.84	1722.45	0	0	0
C152	TetAmpStrep	0	0	2170.61	0	2993.53	0	11342.91	0	1840.97	0	0	0	0	0	0	0	7118.79	0	7996.51	0	0	5323.47	5604.68	0	0	0	0	0	0	1408.31	0	0	0	0	0	0	0	0	0	0	0	5316.04	0	7925.31	0	0	0	0
C153	Strep	0	0	0	0	2096.45	0	0	0	0	0	0	0	0	10403.83	0	0	8472.23	0	6574.28	0	0	0	1830.28	1824.43	0	0	0	0	0	0	3079.01	0	0	0	0	0	0	0	0	0	0	4454.09	0	7018.43	0	0	0	0
C154	CipTet	0	0	1984.42	0	1949.91	0	17713.48	2539.4	0	2418.31	0	0	0	0	0	1758.83	5506.93	2901.87	3381.65	0	0	0	3653.63	0	0	6886.79	0	0	0	0	0	0	0	0	0	0	0	0	0	0	0	4351.67	0	6652.93	1373.89	0	0	0
C155	TetAmp	0	0	0	0	2767.31	0	0	0	0	0	0	1197.62	0	0	0	0	7636.92	0	5358.02	0	0	0	3530.52	1010.49	0	2075.35	0	0	2606.41	2132.41	0	0	0	0	0	0	0	0	0	0	0	5738.8	0	8173.38	0	0	0	0
C156	S	0	0	1732.37	0	4482.58	0	0	0	0	0	0	1634.06	0	0	0	0	8554.04	0	5757.26	0	0	0	5760.58	0	0	3020.83	0	0	0	0	0	0	0	0	0	0	0	0	0	0	0	7454.78	0	10750.94	0	0	0	0
C157	TetAmp	0	0	0	0	3943.44	0	6679.14	0	0	0	0	0	0	0	0	0	9892.89	3204.78	5521.88	0	0	0	10693.22	0	0	5508.36	0	0	0	1894.81	0	0	0	0	0	0	0	0	0	0	0	8553.64	0	11486.25	0	0	0	0
C158	TetAmp	0	0	0	0	2874.86	0	6779.1	0	0	0	0	1130.57	0	0	0	0	7330.17	2182.33	4233.64	0	0	0	7792.71	0	0	3964.47	0	0	0	1266.28	0	0	0	0	0	0	0	0	0	0	0	5721.33	0	7957.55	0	0	0	0
C160	CipTet	0	0	864.07	0	1615.84	0	968.03	0	0	0	0	1014.08	0	0	0	0	6129.61	1807.6	1968.23	0	0	0	9190.34	1173.04	0	3888.67	0	0	0	1616.17	0	0	0	0	969.43	0	0	0	0	0	0	5810.53	0	6583.15	1067.48	0	0	0
C163	Cip	0	0	2621.09	0	2257.06	0	3731.16	0	0	0	0	1136.6	0	0	0	0	7660.53	2232.46	3848.34	0	0	0	4086.04	1566.28	0	4704.5	0	2027.57	0	1304.09	0	0	0	0	0	0	0	0	0	0	0	6373.47	0	8168.83	0	0	0	0
C164	Tet	0	0	0	0	0	0	0	0	2297.41	0	0	0	0	2647.41	0	0	7477.04	2743.87	8651.81	0	0	0	8569.76	3147.52	0	6692.08	0	0	0	3909.11	0	0	1494.77	0	0	0	0	0	0	0	0	8111.45	0	6254.73	0	0	0	0
C165	Tet	0	0	0	0	2208.32	0	14024.32	0	1200.43	0	0	0	0	0	0	0	7395.82	0	5935.57	0	0	0	2447.2	1319.98	0	1547.17	0	0	0	2233.78	0	0	0	0	0	0	0	0	0	0	0	4950.13	0	7904.57	0	0	0	0
C166	Cip	0	0	0	0	0	0	15789.17	2468.36	0	0	0	0	0	2692.16	0	0	5828.49	0	5314.66	0	0	0	6885.34	2999	0	0	0	0	0	3355.2	1572.99	0	7839.81	0	0	0	0	0	0	0	0	5820.61	0	5206.88	0	0	0	0
C168	CipTetAmp	0	0	1793.45	0	2784.9	0	10505.58	0	0	0	0	1298	0	0	0	0	8871.68	0	0	0	0	0	5806.97	1181.78	0	3234.08	0	0	0	1524.26	0	0	0	0	0	0	0	0	1682.98	0	0	6689.31	0	9446.93	0	0	0	0
C169	CipTet	0	0	1076.02	0	2945.45	0	2814.79	0	0	0	0	1915.43	0	0	0	0	8474.83	1765.68	5583.71	0	0	0	5377	1194.97	0	3767.05	0	0	0	0	0	0	0	0	0	0	0	0	0	0	0	7689.89	0	10046.9	0	0	0	0
C170	CipTet	0	0	2077.86	0	2875.91	0	15806.87	0	0	0	0	1590.22	0	0	0	0	8606.49	1766.85	5239.98	0	0	0	8355.37	0	0	3480.99	0	0	0	3115.18	0	0	0	0	1348.63	0	0	0	0	0	0	7875.24	0	10878.35	0	0	0	0
C172	CipAmpStrep	0	0	2682.13	0	3570.67	0	13353.94	0	0	0	0	0	0	0	0	0	8231.09	2148.93	5053.25	0	0	0	9078.48	0	0	5277.07	0	0	0	0	0	0	0	0	0	0	0	0	0	0	0	6880.27	0	9998.65	2535.15	0	0	0
C176	CipTet	0	0	0	0	0	0	0	0	2885.58	0	0	0	0	0	0	0	2532.5	0	10533.75	0	0	0	2495.71	0	0	0	0	0	1967.55	2865.1	0	0	0	0	0	0	0	0	0	0	0	5466.81	0	4991.51	0	0	0	0
C195	CipTetAmp	0	0	0	0	2225.69	0	8909.86	0	0	0	0	0	0	0	0	0	7270.56	0	5121.48	0	0	0	2332.47	0	0	2099.38	0	0	2181.43	0	0	0	0	0	0	0	0	0	0	0	0	5115.34	0	8747.75	0	0	0	0
C196	CipEryTetAmpStrepKana	0	0	3862.79	0	6429.57	0	12507.29	0	0	0	0	1816.92	0	0	0	0	8545.49	3516.96	9965.76	0	0	0	11812.11	0	0	8654.34	0	0	0	0	0	0	0	0	0	0	0	0	0	0	0	8814.87	0	10620.99	3781.92	0	0	0
C230	Tet	0	1967.38	0	0	3911.87	0	21606.12	2795.77	0	0	0	0	0	0	0	0	7917.1	1975.56	4606.38	0	0	0	4422.12	0	0	4493.48	0	0	3324.38	0	0	0	0	0	0	0	0	0	0	0	0	5966.59	0	8192.43	0	0	0	0
C243	CipEryTetAmpStrepKana	0	0	0	0	2992.67	0	13004.96	0	0	0	0	1515.21	0	0	0	0	8466.24	0	0	3388.27	0	0	3604.91	1638.66	0	2055.51	0	0	0	2307.83	0	0	0	0	1300.78	0	0	0	0	0	0	8110.92	0	10792.98	0	0	0	0
C244	CipEryTetAmpStrepKana	0	0	0	0	3596.55	0	13417.92	0	0	0	0	1773.32	0	0	0	0	9812.17	0	0	3531.03	0	0	5229.59	1607.53	0	2906.24	0	0	0	2330.81	0	0	0	0	1399.33	0	0	0	0	0	0	8566.54	0	12319.97	0	0	0	0
C249	CipTet	0	0	0	0	2563.76	0	5282.79	0	0	0	0	1414.83	0	0	0	0	8245.14	0	2935.71	0	0	0	3765.22	0	0	1442.15	0	0	0	0	0	0	0	0	1143.5	0	0	0	0	0	0	6597.97	0	9499.31	0	0	0	0
C251	CipEryTetAmp	0	0	1424.71	0	3498.93	0	0	0	0	0	0	1834.55	0	0	0	0	8058.73	1962.07	5196.26	0	0	0	10028.6	0	0	4093.71	0	0	0	3174.69	0	0	0	0	1350.92	0	0	0	0	0	0	6961.96	0	9889.12	0	0	0	0
C252	CipTetAmp	0	0	0	0	3635.2	0	0	0	0	0	0	1559.38	0	0	0	0	7943.82	3316.02	5628.77	0	0	0	11534.9	0	0	6255.75	0	0	0	2183	0	0	0	0	1395.85	0	0	0	0	0	0	6647.16	0	10332.89	0	0	0	0
C254	CipTetAmpStrep	0	0	0	0	0	0	32196.81	5381.66	10464.65	0	0	0	0	8126.27	0	0	3611.96	0	12681.2	0	0	15588.22	4726.13	3096.93	0	3816.55	0	0	2798.48	5551.34	0	0	0	0	0	0	0	0	0	0	0	4707.03	0	4159.15	0	0	0	0
C255	CipTet	0	0	1464.37	0	3061.53	0	0	0	0	0	0	1727.4	0	0	0	0	8904.15	1808.02	6390.27	0	0	0	7189.85	0	0	3831.88	0	0	0	0	0	0	0	0	1355.81	0	0	0	0	0	0	7449.51	0	11062.6	0	0	1152.79	0
C259	CipEryTetAmp	0	0	0	0	4233.18	0	0	0	0	0	0	2290.55	0	0	0	0	9236.92	1982.25	5191.04	0	0	0	8899.27	0	0	3746.8	0	0	0	4948.31	0	0	0	0	1262.71	0	0	0	0	0	0	6873	0	11439.99	0	0	0	0
C277	S	0	0	0	0	0	0	11540.03	0	1702	0	0	0	0	4865.16	0	0	3284.39	0	4537.05	0	0	0	2597.19	4000.48	0	0	0	0	0	2301.17	3853.28	0	0	0	0	0	0	0	0	0	0	2323.87	0	2419.81	0	0	0	0
C278	S	0	0	1293.56	0	2219.49	0	5839.06	0	0	0	0	990.83	0	0	0	0	3976.75	0	2880.79	0	0	0	4956.3	0	0	1960.28	0	0	0	1345.27	0	0	0	0	594.36	0	0	0	0	0	0	3711.64	0	6496.53	684.63	0	0	0
C279	Amp	0	0	0	0	1452.12	0	6977.55	0	0	0	0	0	0	1552.17	0	0	2257.04	0	3273.38	0	0	0	6708.54	1325.18	0	2243.34	0	0	0	2745.02	0	0	0	0	0	0	0	0	0	0	0	4460.39	0	3576.58	1006.8	0	0	0
C280	Amp	0	0	691.21	0	1587.55	0	3351.11	0	0	0	0	524.94	0	0	0	0	3107.86	911.82	2041.81	0	0	0	5376.29	0	0	2463.15	0	0	0	563.23	0	0	0	0	430.59	0	0	0	0	0	0	2381.52	0	4361.03	876.59	0	0	0
C281	S	0	0	0	0	3102.95	0	0	0	0	0	0	1381.53	0	0	0	0	6336.19	0	2722.15	0	0	0	0	0	0	0	0	0	0	928.82	0	0	0	0	760.85	0	0	0	0	0	0	4414.31	0	8281.36	0	0	0	0
C282	S	0	0	0	0	0	0	13240.27	0	0	0	0	774.8	0	4068.08	0	0	5693.52	0	3567.19	0	0	0	2152.46	1887.86	0	0	0	0	0	2216.58	1217.83	0	0	0	0	0	0	0	0	0	0	3957.55	0	5502.77	0	0	0	0
C283	S	0	0	0	0	2710.71	0	0	0	0	0	0	851.1	0	0	0	0	4758.34	2152.48	1842.73	0	0	0	10654.86	0	0	5637.88	0	0	2689.71	924.38	0	0	0	0	655.18	0	0	0	0	0	0	3549.71	0	6694.8	1311.76	0	0	0
C285	S	0	0	1586.33	0	2703.96	0	8080.66	0	0	0	0	952.35	0	0	0	0	4657.33	1068.86	2113.82	0	0	0	4845.42	0	0	2703.31	0	0	0	0	0	0	0	0	716.23	0	0	0	0	0	0	3477.84	0	6420.82	0	0	0	0
C286	Amp	0	0	0	0	1681.74	0	9404.08	0	0	0	0	0	0	1118.34	0	0	4331.35	0	2910.9	0	0	0	2167.2	947.86	0	1589.58	0	0	0	992.16	0	0	1881.24	0	620.02	0	0	0	0	0	0	3781.76	0	5784.32	0	0	0	0
C287	Amp	0	0	0	0	0	0	5136.14	0	0	0	0	874.15	0	0	0	0	4283.89	786.71	2024.25	0	0	0	3873.27	0	0	1889.63	0	0	0	827.46	0	0	0	0	610.99	0	0	0	0	0	0	3177.91	0	5992.82	616.63	0	0	0
C288	Amp	0	0	0	0	1818.99	0	1977.32	0	0	0	0	765.95	0	0	0	0	3293.48	0	1748.15	0	0	0	4763.8	0	0	1813.64	0	0	0	1027.86	0	0	0	0	500.79	0	0	0	0	0	0	2959.77	0	4957.28	756.69	0	0	0
C289	S	0	632.12	0	0	0	0	8298.11	1949.21	0	0	0	0	0	1197.78	0	0	5429.17	0	693.81	0	0	0	0	1179.25	0	0	0	0	0	0	1523.17	0	0	0	920.83	0	0	0	0	0	0	4031.12	0	4098.76	0	0	0	0
C290	S	0	0	1139.98	0	1918.66	0	7673.13	0	0	0	0	827.13	0	0	0	0	3601.31	1993.44	2124.68	0	0	0	5179.09	0	0	4538.57	0	0	0	1041.16	0	0	0	0	555.48	0	0	0	0	0	0	3101.59	0	5414.97	982.58	0	0	0
C291	Strep	0	0	0	0	2557.9	0	0	0	0	0	0	1109.63	0	0	0	0	4829.85	0	1995.62	0	0	0	1852.83	0	0	0	0	0	0	1192.63	0	0	0	0	720.11	0	0	0	0	0	0	3308.1	0	6562.77	0	0	0	0
C292	S	0	0	0	0	2144.44	0	6501.63	0	0	0	0	0	0	0	0	0	4485.76	1010.35	1446.52	0	0	0	5107.21	0	0	2485.55	0	0	0	1515.2	0	0	0	0	0	0	0	0	0	0	0	3048.09	0	5469.69	851.54	0	0	0
C293	Strep	0	0	0	0	1447.07	0	12516.88	0	0	0	0	0	0	1150.01	0	0	3852.28	1963.95	922.26	0	0	0	4532.01	1160.61	0	4383.6	0	0	0	1002.79	939.12	0	0	0	641.33	0	0	0	0	0	0	3175.81	0	4891.2	1114.61	0	0	0
C294	S	0	0	0	0	2192.63	0	2266.66	0	0	0	0	976.86	0	0	0	0	4264.05	1141.06	1050	0	0	0	8221.81	900.68	0	2666.06	0	0	1834.28	890.36	0	0	0	0	635.32	0	0	0	0	0	0	3362.1	0	6075	1175.08	0	0	0
C295	S	0	0	0	0	0	0	9174.05	0	0	0	0	0	0	3629.74	0	0	4474.37	0	0	0	0	0	3074.6	3075.36	0	2565.41	0	0	0	0	2190.23	0	0	0	739.3	0	0	0	0	0	0	3185.55	0	3315.78	0	0	0	0
C296	S	0	1897.57	0	0	0	1272.6	20560.87	4682.09	0	0	0	0	0	2027.2	0	0	3572.85	0	1272.78	0	0	0	0	1877.85	0	0	0	886.68	0	0	1570.04	0	0	0	992.55	0	0	0	0	0	0	4282.65	0	2376.81	0	0	0	0
C297	Kana	0	0	1510.52	0	2122.12	0	16458.52	0	0	0	0	929.29	0	0	0	0	4001.17	1251.88	3590.32	0	0	0	2937.21	0	0	2482.88	0	0	0	1739.76	0	0	0	0	0	0	0	0	0	0	0	3888.49	0	6594.7	0	0	0	0
C298	StrepKana	0	0	0	0	996.58	0	3356.16	0	0	0	0	0	0	1161.82	0	0	3300.8	2040.74	764.22	0	0	0	10533.45	1100.28	0	5778.02	0	0	0	1236.29	0	0	0	0	645.94	0	0	0	0	0	0	0	0	3609.19	2876.38	0	0	0
CampyTof1	CipTetGentAmpStrepKana	0	0	2511.49	0	4397.71	0	11832.15	0	0	0	0	1425.2	0	0	0	0	8751.27	0	0	4879.78	0	0	5188.46	0	0	2439.5	0	0	0	0	0	0	0	0	1104.81	0	0	0	0	0	0	6215.19	0	13211.79	0	0	0	0
CampyTof10$coli	CipEryTetAmpStrep	0	0	0	0	3813.46	0	3871.44	0	0	0	0	1369.98	0	0	0	0	6823.04	0	3486.47	0	0	0	5615	0	0	2663.53	0	0	0	1230.38	0	0	0	0	0	0	0	0	0	0	0	5447.64	0	11525.56	0	0	0	2525.16
CampyTof13$coli	CipEryTetAmp	0	0	0	0	3887.44	0	2453.14	0	0	0	0	1322.03	0	0	0	0	7472.4	0	2829.8	0	0	0	6410.57	0	0	0	0	0	0	1144.86	0	0	0	0	1062.67	0	0	0	0	0	0	5103	0	10672.73	0	0	0	865.01
CampyTof14$coli	CipEryTetAmpStrep	0	0	0	0	2859.52	0	7050.33	0	0	0	0	1505.01	0	0	0	0	9570.37	0	2724.1	0	0	0	6731.21	0	0	0	0	0	0	3197.27	0	0	0	0	1407.73	0	0	0	0	0	0	7300.44	0	9787.22	0	0	0	0
CampyTof15$coli	CipEryTetAmpStrep	0	0	978.21	0	1844.43	0	5389.58	0	0	0	0	684.74	0	0	0	0	4573.9	0	2141.78	0	0	0	4688.11	0	0	3033.32	0	0	0	0	0	0	0	0	641.91	0	0	0	0	0	0	3281.91	0	6950.15	0	0	0	0
CampyTof16$coli	CipEryTetAmpStrep	0	0	2212.4	0	4160.77	0	5695.89	0	0	0	0	1645.07	0	0	0	0	8354.29	0	3422.93	0	0	0	4108.56	0	0	2056.59	0	0	0	0	0	0	0	0	1340.14	0	0	0	0	0	0	6657.94	0	10702.28	0	0	0	2400.76
CampyTof17$coli	CipEryTetAmp	0	0	0	0	6011.01	0	10889.72	0	0	0	0	1785.85	0	0	0	0	10272.94	0	5434.8	0	0	0	6930.47	0	0	3087.57	0	0	0	1885.91	0	0	0	0	1440.04	0	0	0	0	0	0	9535.16	0	13325.93	0	0	0	0
CampyTof18$coli	CipEryTetAmpStrep	0	0	1429.37	0	3194.17	0	6461.38	0	0	0	0	1166.37	0	0	0	0	6822.33	0	2979.68	0	0	0	3605.5	0	0	1284.19	0	0	0	1094.7	0	0	0	0	793.86	0	0	0	0	0	0	5448.25	0	9409.58	0	0	0	2917.18
CampyTof2$coli	TetAmp	0	0	0	0	3788.53	0	7104.53	0	0	0	0	1414.48	0	0	0	0	9225.09	0	0	3048.55	0	0	2911.65	0	0	1231.37	0	0	3454.33	1029.4	0	0	0	0	991.31	0	0	0	0	0	0	5609.98	0	10873.24	0	0	0	0
CampyTof21$coli	CipAmp	0	0	740.8	0	2216.15	0	2074.32	0	0	0	0	1141.88	0	0	0	0	5019.94	0	1728.58	0	0	0	4914.29	0	0	2842.62	0	0	0	0	0	0	0	0	795.38	0	0	0	0	0	0	3708.8	0	7466.56	0	0	0	0
CampyTof3$coli	TetAmpStrep	0	0	0	0	2542.4	0	0	0	0	0	0	861.11	0	0	0	0	5103.06	0	2013.05	0	0	0	0	0	0	0	0	0	0	0	0	0	0	0	763.3	0	0	0	0	0	0	3796.75	0	7580.69	0	0	0	0
CampyTof4$coli	CipAmp	0	0	0	0	3409.56	0	0	0	0	0	0	1314.5	0	0	0	0	7572.74	0	3687.92	0	0	0	2864.29	0	0	1274.41	0	0	0	943.82	0	0	0	0	981.15	0	0	0	0	0	0	5655.12	0	11680.46	0	0	0	0
CampyTof40$coli	CipEryTetGentStrep	0	0	0	0	3709.56	0	0	0	986.02	0	0	2025.38	0	0	0	0	10117.52	0	3407.16	0	0	0	3518.97	1037.77	0	0	0	0	0	1820.8	0	0	0	0	1327.72	0	0	0	0	0	0	0	0	11258.63	0	0	0	0
CampyTof41$coli	CipEryTetGentAmpStrepKana	0	0	0	0	2882.77	0	0	0	0	0	0	1211.85	0	0	0	0	7903.85	0	4718.87	0	0	0	6747.82	0	0	0	0	0	0	1173.43	0	0	0	0	1049.76	0	0	0	0	0	0	6505.33	0	8796.96	0	0	0	0
CampyTof42$coli	CipEryTetGentAmpStrepKana	0	0	0	0	3864.17	0	10193.12	0	0	0	0	1565.85	0	0	0	0	8725.02	0	0	2985.2	0	0	12966.92	0	0	9015.24	0	0	0	1702.59	0	0	0	0	948.4	0	0	0	0	0	0	6906.06	0	9480.79	0	0	0	0
CampyTof43$coli	CipEryTetGentAmpStrepKana	0	0	0	0	3126.29	0	6782.32	0	0	0	0	1962.29	0	2369.15	0	0	9126.28	0	1038.38	0	0	0	5502.99	2349.18	0	2794.26	0	0	0	3403.63	1995.26	0	0	0	1336.26	0	0	0	0	0	0	8403.8	0	11545.75	0	0	0	0
CampyTof45$coli	CipEryTetGentAmpStrepKana	0	0	0	0	3586.04	0	0	0	0	0	0	2120.25	0	0	0	0	11779.24	0	6554.99	0	0	0	3511.48	0	0	2069.94	0	0	0	1872.93	0	0	0	0	1608.33	0	0	0	0	0	0	9740.86	0	13343.86	0	0	0	0
CampyTof46$coli	CipEryTetGentStrepKana	0	0	1173.12	0	4155.94	0	5693.88	0	0	0	0	2072.41	0	0	0	0	9903.69	1504.48	5197.46	0	0	0	9693.84	0	0	3771.54	0	0	0	2285	0	0	0	0	1507.6	0	0	0	0	0	0	8743.5	0	12770.37	0	0	0	0
CampyTof48$coli	CipEryTetGentAmpStrepKana	0	0	1297.17	0	3984.45	0	9712.77	0	0	0	0	2001.15	0	0	0	0	8674.74	2822.71	4136.25	0	0	0	14240.77	0	0	7574.46	0	0	0	2587.47	0	0	0	0	1320.1	0	0	0	0	0	0	7206.2	0	11234.64	1498.75	0	0	0
CampyTof49$coli	CipEryTetGentAmpStrepKana	0	0	0	0	2465.16	0	0	0	0	0	0	2038.21	0	2651.14	0	0	10826.53	0	3726.36	0	0	0	3228.7	2245.25	0	1754.11	0	0	0	1748.21	1939.44	0	0	0	1518.37	0	0	0	0	0	0	9476.34	0	11770.77	0	0	0	0
CampyTof5$coli	CipEryTetAmpStrep	0	0	1201.75	0	2125.3	0	4700.33	0	0	0	0	0	0	0	0	0	4385.03	0	2363.98	0	0	0	2990.05	0	0	1867.75	0	0	0	0	0	0	0	0	683.02	0	0	0	0	0	0	3304.43	0	6773.45	0	0	0	0
CampyTof50$coli	CipEryTetGent	0	0	0	0	5049.5	0	5935.56	0	0	0	0	2986.2	0	0	0	0	10469.75	1541.8	4549.54	0	0	0	7946.58	0	0	3866.38	0	0	0	3196.4	0	0	0	0	1803.42	0	0	0	0	0	0	9380.31	0	12813.79	1575.3	0	0	0
CampyTof53	S	0	0	0	0	1652.15	0	9877.46	2011.34	0	0	0	1363.33	0	4024.21	0	0	12008.12	0	0	0	0	0	0	3627.98	0	0	0	0	0	0	3389.82	0	1708.49	0	1882.23	0	0	0	0	0	0	9064.71	0	8649.8	0	0	0	0
CampyTof54$coli	Amp	0	0	0	0	3063.93	0	2062.4	0	0	0	0	1661.14	0	965.05	0	2312.89	8985.81	2093.92	2880.31	0	0	0	15210.27	0	0	5724.98	0	0	0	998.74	0	0	936.02	0	920.16	0	0	0	0	0	0	7077.03	0	9612.01	1951.26	0	0	0
CampyTof55$coli	Strep	0	0	0	0	2687.42	0	9750.22	0	0	0	0	2060.59	0	0	0	0	8605.65	2045.2	4028.75	0	0	0	6685.06	0	0	4954.61	0	0	0	5123.56	0	0	0	0	1343.98	0	0	0	0	0	0	7623.29	0	11036.02	2012.96	0	0	0
CampyTof6$coli	CipEryTetGentAmpStrepKana	0	0	0	0	5779.75	0	1805.78	0	0	0	0	2389.9	0	0	0	0	10244.92	0	5554.04	0	0	0	4076.87	0	0	1474.3	0	0	0	3883.87	0	0	0	0	2067.96	0	0	0	0	0	0	8077.65	0	13498.77	0	0	0	0
CampyTof7$coli	CipEryTetAmpKana	0	0	0	0	3393.92	0	4415	0	0	0	0	1273.63	0	0	0	0	7363.97	0	4106.46	0	0	0	3860.13	0	0	1665.82	0	0	0	1250.12	0	0	2039.64	0	937.07	0	0	0	0	0	0	6007.98	0	11485.25	0	0	0	2011.94
CampyTof8$coli	CipEryTetAmp	0	0	3954.11	0	4198.55	0	13731.57	0	0	0	0	0	0	0	0	0	7528.99	0	5249.71	0	0	0	3732.55	0	0	1898.91	0	0	0	0	0	0	0	0	0	0	0	0	0	0	0	5547.06	0	10375.65	0	0	0	0
CampyTof9$coli	CipEryTetAmpStrep	0	0	0	0	2238.79	0	4965.73	0	0	0	0	759.25	0	0	0	0	4880.29	0	2359.84	0	0	0	2378.88	0	0	1335.92	0	0	0	0	0	0	0	0	775.38	0	0	0	0	0	0	3959.83	0	8009.39	0	0	0	917.53
[truncated: 43 more columns]
