# Supplementary material for: Combination of MALDI-TOF Mass Spectrometry and Machine Learning for Rapid Antimicrobial Resistance Screening: The Case of Campylobacter spp
Source: Front Microbiol. 2022 Feb 18;12:804484. doi: 10.3389/fmicb.2021.804484 (PMC8894766; doi:10.3389/fmicb.2021.804484)
Supplement: Supplementary File 1 — Details of the Campylobacter spp. collection used for the study. [file Data_Sheet_1.ZIP › Supplementary_files_2_Peak matching table/coli/Peak_matching_table_Ccoli_116isolates_Penny_Character_FA_IC.csv]

ID	AMR	Maldi:2101.13	Maldi:2133.00	Maldi:2140.33	Maldi:2171.61	Maldi:2178.87	Maldi:2186.48	Maldi:2204.42	Maldi:2219.94	Maldi:2241.84	Maldi:2248.85	Maldi:2284.98	Maldi:2356.29	Maldi:2393.64	Maldi:2451.63	Maldi:2590.63	Maldi:2612.12	Maldi:2620.64	Maldi:2667.86	Maldi:2713.95	Maldi:2729.27	Maldi:2733.39	Maldi:2746.95	Maldi:2766.98	Maldi:2807.37	Maldi:2829.14	Maldi:2838.35	Maldi:2931.41	Maldi:3048.54	Maldi:3077.24	Maldi:3148.83	Maldi:3163.40	Maldi:3183.16	Maldi:3215.99	Maldi:3228.40	Maldi:3257.41	Maldi:3272.71	Maldi:3325.11	Maldi:3365.58	Maldi:3412.68	Maldi:3425.03	Maldi:3440.91	Maldi:3517.13	Maldi:3531.87	Maldi:3540.98	Maldi:3600.97	Maldi:4126.79	Maldi:4159.99	Maldi:4174.19
C010	CipTetAmpStrepKana	0	0	0	0	2764.45	0	0	0	6546.4	0	0	0	0	0	0	0	3038.59	0	2940.53	0	0	0	3542.4	0	0	0	0	0	0	0	0	0	804.85	0	0	0	0	0	0	0	0	3046.76	0	4935.91	0	0	0	0
C017	CipTetAmp	0	0	0	0	2773.51	0	0	0	5502.12	0	0	0	0	0	0	0	3453.96	0	2357.21	0	0	0	3709.39	0	0	1626.68	0	0	0	0	0	0	982.96	0	0	0	0	0	0	0	0	2996.81	0	4957.44	0	0	0	0
C019	CipEryTetAmpKana	0	0	0	0	2759.38	0	0	0	6399.64	0	0	0	0	0	0	0	2649.7	0	2506.64	0	0	0	4281.36	0	0	1771.79	0	0	0	0	0	0	0	0	0	0	0	0	0	0	0	2474.81	0	3902.35	0	0	0	0
C020	S	0	0	0	0	0	0	2403.74	0	3149.61	0	0	0	0	0	0	0	3523.55	0	2627.74	0	0	0	3226.36	0	0	3240.38	0	0	0	0	0	0	738.96	0	0	0	0	0	0	0	0	2734.16	0	2891.52	0	0	0	0
C039	S	0	0	0	0	0	0	1324.47	0	2672.63	0	0	0	0	0	0	0	2169.95	0	4693.05	0	0	0	6423.35	0	0	3208.46	0	0	0	0	0	0	1842.7	0	0	0	0	0	0	0	0	3022.32	0	2642.74	1452.89	0	0	0
C040	S	0	0	0	0	0	0	2284.44	0	2678.88	0	0	0	0	0	0	0	2621.19	1446.72	3289.57	0	0	0	6418.43	0	0	3959.86	0	0	1019.47	0	0	0	2176.21	0	0	0	0	0	0	0	0	3579.49	0	3614.19	1612.05	0	0	0
C041	S	0	0	0	0	0	0	3465.34	0	3594.76	0	0	0	0	0	0	0	2758.17	0	1713	0	0	0	3303.82	0	0	2588.51	0	0	0	0	0	0	841.66	0	0	0	0	0	0	0	0	2202.77	0	1990.82	0	0	0	0
C042	Strep	0	0	0	0	1830.63	0	0	0	1844.54	0	0	0	0	0	0	0	2104.42	0	2464.62	0	0	0	2216.05	0	0	1518.51	0	0	0	0	0	0	0	0	0	0	0	0	0	0	0	2309.64	0	3005.7	0	0	0	0
C043	S	0	0	0	0	0	0	0	0	3293.14	0	0	0	0	0	0	0	2384.52	0	4415.17	0	0	0	7979.25	0	0	2828.44	0	0	987.81	0	0	0	3607.27	0	0	0	0	0	0	0	0	3497.17	0	2978.43	1130.22	0	0	0
C044	S	0	0	0	0	0	0	0	0	0	0	0	0	0	0	0	0	1718.88	0	2127.52	0	0	0	6361.72	0	0	1624.51	0	0	735.7	0	0	0	1189.46	0	0	0	0	0	0	0	0	2033.84	0	2557.34	849.8	0	0	0
C045	S	0	0	0	0	0	0	0	0	1622.97	0	0	0	0	0	0	0	2519.1	0	2004.62	0	0	0	7376.23	0	0	1539.4	0	0	973.98	0	0	0	0	0	0	0	0	0	0	0	0	2729.41	0	3435.9	896.08	0	0	0
C056	CipTet	0	0	0	0	1962.62	0	0	0	2179.06	0	0	0	0	0	0	0	2691.58	0	2130.63	0	0	0	5417.86	0	0	0	0	0	0	0	0	0	1296.34	0	0	0	0	0	0	0	0	3384.09	0	4313.94	0	0	0	0
C057	Amp	0	0	0	0	0	0	3365.02	0	4152.28	0	0	0	0	0	0	0	1435.03	0	3013.55	0	0	0	4156.85	0	0	0	0	0	0	0	0	0	2343.19	0	0	0	0	0	0	0	0	3536.39	0	3207.91	0	0	0	0
C058	AmpKana	0	0	0	0	2462.41	0	3967.68	0	4339.71	0	0	0	0	0	0	0	2260.97	0	3286.34	0	0	0	7217.79	0	0	4136.13	0	0	0	0	0	0	1444.31	0	0	0	0	0	0	0	0	3849.69	0	4344.87	0	0	0	0
C059	CipTetAmp	0	0	0	0	0	0	0	0	2124.66	0	0	0	0	0	0	0	2520	0	3413.15	0	0	0	0	0	0	0	0	0	1122.13	0	0	0	1415.26	0	0	0	0	0	0	0	0	3146.95	0	3965.29	0	0	0	0
C060	Cip	0	0	0	0	0	0	0	0	4829.37	0	0	0	0	0	0	0	2382.87	0	3065.13	0	0	0	6095.17	0	0	5307.94	0	0	0	0	0	0	1226.62	0	0	0	0	0	0	0	0	3386.13	0	4335.82	0	0	0	0
C061	CipTetAmp	0	0	0	0	3094.28	0	0	0	3194.88	0	0	0	0	0	0	0	3502.94	0	3865.05	0	0	0	5320.4	0	0	2711.73	0	0	0	0	0	0	1764.65	0	0	0	0	0	0	0	0	4703.68	0	5638.72	0	0	0	0
C062	CipTetAmp	0	0	0	0	0	0	0	0	2671.41	0	0	0	0	0	0	0	3169.53	0	4606.48	0	0	0	0	0	0	0	0	0	0	0	0	0	1458.27	0	0	0	0	0	0	0	0	3628.52	0	5296.14	0	0	0	0
C063	CipEryTetStrep	0	0	0	0	1771.22	0	0	0	1750.64	0	0	0	0	0	0	0	2135.23	0	2576.12	0	0	0	3091.45	0	0	1086.73	0	0	0	0	0	0	0	0	0	0	0	0	0	0	0	2904.7	0	3489.52	0	0	0	0
C064	TetStrep	0	0	0	0	2403.79	0	0	0	2550.66	0	0	0	0	0	0	0	3069.93	0	3524.06	0	0	0	3393.67	0	0	1541.7	0	0	0	0	0	0	0	0	0	0	0	0	0	0	0	4334.46	0	5211	0	0	0	0
C065	TetAmp	0	0	0	0	1960.84	0	0	0	2088.77	0	0	0	0	0	0	0	2384.71	0	2537.71	0	0	0	3696.5	0	0	1918.85	0	0	0	0	0	0	742.44	0	0	0	0	0	0	0	0	2735.25	0	3942.68	0	0	0	0
C066	Tet	0	0	0	0	0	0	2094.84	0	0	0	0	0	0	0	0	0	2504.99	1460.17	2294.74	0	0	0	3869.76	0	0	3722.09	0	0	0	0	0	0	0	0	0	0	0	0	0	0	0	2703.32	0	3506.58	0	0	0	0
C067	Tet	0	0	2859.78	0	0	0	0	0	2169.5	0	0	0	0	0	0	0	3514.62	0	3056.75	0	0	0	3529.43	0	0	2910.53	0	0	0	0	0	0	0	0	0	0	0	0	0	0	0	3616.5	0	5280.77	0	0	0	0
C071	S	0	0	0	0	0	0	0	0	1877.79	0	0	0	0	0	0	0	2733.16	0	1274.99	0	0	0	7303.3	0	0	2222.12	0	0	1073.11	0	0	0	931.86	0	0	0	0	0	0	0	0	2873.55	0	3751.23	838.88	0	0	0
C074	CipTet	0	0	0	0	0	0	3101.95	0	4258.25	0	0	0	0	0	0	0	1859.97	0	4135.88	0	0	0	3765.92	0	0	1760.95	0	0	0	0	0	0	0	0	0	0	0	0	0	0	0	3656.38	0	3464.89	0	0	0	0
C084	CipEryTetAmpStrep	0	0	0	0	0	0	1276.17	0	1963.55	0	0	0	0	0	0	0	2096.45	0	2409.61	0	0	0	7251.15	0	0	3502.64	0	0	0	0	0	0	796.39	0	0	0	0	0	0	0	0	2107.62	0	3040.54	0	0	0	0
C086	S	0	0	0	0	0	0	3195.38	1350.01	0	0	0	0	0	0	0	0	3915.97	0	1509.63	0	0	0	3213.05	0	0	2653.66	0	0	0	0	0	0	0	0	0	0	0	0	0	0	0	2857.96	0	2852.81	0	0	0	0
C087	Tet	2630.81	0	3738.86	0	0	0	3437.82	0	4393.06	0	0	0	0	2664.68	0	0	1737.36	0	3859.63	0	0	0	4782.98	0	0	4067.95	0	0	0	0	0	0	0	0	0	0	0	0	0	0	0	3108.59	0	3234.49	0	0	0	0
C092	CipTet	0	0	0	0	0	0	2297.42	0	3177.33	0	0	0	0	0	0	0	3463.11	0	3516.64	0	0	0	8075	0	0	4873.17	0	0	0	0	0	0	0	0	0	0	0	0	0	0	0	4135.73	0	5012.69	0	0	0	0
C097	Tet	0	0	3534.44	0	0	0	0	0	3278.25	0	0	0	0	0	0	0	2356.62	0	3440.08	0	0	0	4016.36	0	0	3233.2	0	0	0	0	0	0	0	0	0	0	0	0	0	0	0	2998.99	0	3222.75	1538.57	0	0	0
C105	S	0	0	0	0	0	0	1804.55	0	0	0	0	0	0	0	0	0	2816.45	1567.36	1464.21	0	0	0	5870.41	0	0	4277.63	0	0	0	1020.58	0	0	1030.95	0	0	0	0	0	0	0	0	2502.48	0	2047.12	1010.93	0	0	0
C108	CipTetAmp	0	0	0	0	0	0	4256.93	0	5665.43	0	0	0	0	0	1867.88	0	2452.07	2031.97	4252.5	0	0	0	6583.76	0	0	4975.59	0	0	1557.69	0	0	0	1598.17	0	0	0	0	0	0	0	0	4060.28	0	4492.29	1026.31	0	0	0
C114	CipEryTetAmp	0	0	0	0	0	0	2762.06	0	0	0	0	0	0	0	0	3576.56	0	0	2277.9	0	0	0	3097.13	0	0	0	0	0	0	0	0	0	0	0	0	0	0	0	0	0	0	2424.49	0	2712.65	0	0	0	0
C123	S	0	0	0	0	0	0	0	0	3636.87	0	0	0	0	0	0	0	2021.65	0	3538.67	0	0	0	0	0	0	0	0	0	0	0	0	0	0	0	0	0	0	0	0	0	0	2957.55	0	3547.79	0	0	0	0
C128	CipEryTet	0	0	0	0	0	0	0	0	3361.11	0	0	0	0	0	0	0	1980.08	0	3591.77	0	0	0	0	0	0	0	0	0	0	0	0	0	0	0	0	0	0	0	0	0	0	2633.46	0	3076.63	0	0	0	0
C131	CipTetAmp	0	0	0	0	0	0	0	0	3479.16	0	0	0	0	0	0	0	2019.43	0	3258.25	0	0	0	3216.9	0	0	3436.94	0	0	0	0	0	0	1187.78	0	0	0	0	0	0	0	0	2195.33	0	2362.45	0	0	0	0
C141	TetAmp	0	0	0	0	2057.02	0	0	0	2713.29	0	0	0	0	0	0	0	2124.54	0	3573.88	0	0	0	3120.29	0	0	0	0	0	0	0	0	0	1543.34	0	0	0	0	0	0	0	0	3630.1	0	4665.29	0	0	0	0
C151	CipTetAmpStrep	0	0	0	0	0	0	0	0	2561.36	0	0	0	0	0	0	0	1842.07	0	2264.72	0	0	0	0	0	0	0	0	0	0	0	0	0	1062.98	0	0	0	0	0	0	0	0	2323.9	0	3198.44	0	0	0	0
C152	TetAmpStrep	0	0	0	0	0	0	0	0	5966.92	0	0	0	0	0	0	0	1792.51	0	5892.54	0	0	0	0	0	0	0	0	0	0	0	0	0	927.7	0	0	0	0	0	0	0	0	3383.56	0	3667.84	0	0	0	0
C153	Strep	0	0	0	0	0	0	0	0	2584.07	0	0	0	0	0	0	0	1356.09	0	3150.09	0	0	0	0	0	0	0	0	0	0	0	0	0	0	0	2213.4	0	0	0	0	0	0	2560.39	0	2772.7	0	0	0	0
C154	CipTet	0	0	0	0	0	0	7189.45	0	0	0	0	0	0	0	0	0	1465.98	0	2055.48	0	0	0	0	0	0	0	0	0	0	0	0	0	0	0	0	0	0	0	0	0	0	2922.22	0	4057.45	0	0	0	0
C155	TetAmp	0	0	0	0	0	0	0	0	3326.17	0	0	0	0	0	0	0	1189.98	0	2360.42	0	0	0	0	0	0	0	0	0	0	0	0	0	0	0	0	0	0	0	0	0	0	2273.94	0	2667.29	0	0	0	0
C156	S	0	0	3181.02	0	0	0	0	0	3886.98	0	0	0	0	0	0	0	1987.19	0	3007.35	0	0	0	6559.2	0	0	3927.93	0	0	0	0	0	0	1605.86	0	0	0	0	0	0	0	0	3255.51	0	3610.41	0	0	0	0
C157	TetAmp	0	0	0	0	0	0	2047.34	0	2128.43	0	0	0	0	0	0	0	1512.02	0	2148.45	0	0	0	0	0	0	0	0	0	0	0	0	0	0	0	0	0	0	0	0	0	0	2261.93	0	3163.47	0	0	0	0
C158	TetAmp	0	0	0	0	0	0	4270.52	0	2936.96	0	0	0	0	0	0	0	2434.14	0	2944.75	0	0	0	3229.07	0	0	1814.16	0	0	0	0	0	0	1398.78	0	0	0	0	0	0	0	0	3271.76	0	4578.72	0	0	0	0
C160	CipTet	0	0	0	0	0	0	2557.75	0	3116.67	0	0	0	0	0	0	0	2479.93	0	1885.34	0	0	0	0	0	0	0	0	0	0	0	0	0	1380.11	0	0	0	0	0	0	0	0	3151.24	0	4477.03	0	0	0	0
C163	Cip	0	0	0	0	0	0	0	0	2256.79	0	0	0	0	0	0	0	1850.94	0	2643.66	0	0	0	0	0	0	0	0	0	0	0	0	0	930.79	0	0	0	0	0	0	0	0	3220.72	0	4085.44	0	0	0	0
C164	Tet	0	0	0	0	0	0	0	0	0	0	0	0	0	0	0	0	0	0	3168.01	0	0	0	0	0	0	0	0	0	0	0	0	0	1371.88	0	0	0	0	0	0	0	0	2625.66	0	3340.69	0	0	0	0
C165	Tet	0	0	0	0	0	0	13923.1	0	4075.71	0	0	0	0	0	0	0	2106.15	0	3139.35	0	0	0	0	0	0	0	0	0	0	0	0	0	0	0	0	0	0	0	0	0	0	3615.56	0	5067.05	0	0	0	0
C166	Cip	0	0	0	0	0	0	0	0	0	0	0	0	0	0	0	0	1192.3	0	2025.51	0	0	0	0	0	0	0	0	0	0	0	0	0	2247.4	0	0	0	0	0	0	0	0	2260.67	0	2892.8	0	0	0	0
C168	CipTetAmp	0	0	0	0	0	0	0	0	0	0	0	0	0	0	0	0	1498.02	0	0	0	0	0	0	0	0	0	0	0	0	936.54	0	0	0	0	0	0	0	0	0	0	0	2501.92	0	3678.41	0	0	0	0
C169	CipTet	0	0	0	0	0	0	0	0	0	0	0	0	0	0	0	0	1164.28	0	2882.32	0	0	0	0	0	0	0	0	0	0	0	0	0	1257.41	0	0	0	0	0	0	0	0	3056.25	0	3706.62	0	0	0	0
C170	CipTet	0	0	0	0	0	0	0	0	3196.72	0	0	0	0	0	0	0	1563.85	0	2960.78	0	0	0	0	0	0	0	0	0	0	0	0	0	0	0	0	0	0	0	0	0	0	2387.79	0	3005.63	0	0	0	0
C172	CipAmpStrep	0	0	0	0	0	0	0	0	3689.29	0	0	0	0	0	0	0	1537.75	0	3346.5	0	0	0	3482.32	0	0	2329.46	0	0	0	0	0	0	1286.5	0	0	0	0	0	0	0	0	2629.39	0	3934.55	0	0	0	0
C176	CipTet	2595.94	0	0	0	0	0	0	0	5382.04	0	0	0	0	0	0	0	0	0	5463.55	0	0	0	0	0	0	0	0	0	0	0	0	0	0	0	0	0	0	0	0	0	0	3050.37	0	2478.58	0	0	0	0
C195	CipTetAmp	0	0	0	0	0	0	4650.75	0	2679.75	0	0	0	0	0	0	0	1209.6	0	3746.03	0	0	0	0	0	0	0	0	0	0	0	0	0	0	0	0	0	0	0	0	0	0	2557.49	0	3513.69	0	0	0	0
C196	CipEryTetAmpStrepKana	0	0	0	0	0	0	4316.38	0	3891.62	0	0	0	0	0	0	0	0	0	4916.69	0	0	0	0	0	0	0	0	0	0	0	0	0	2100.7	0	0	0	0	0	0	0	0	3498.52	0	3992.9	0	0	0	0
C230	Tet	0	0	0	0	0	0	0	0	6858.77	0	0	0	0	0	0	0	2622.75	0	3246.05	0	0	0	2153.88	0	0	0	0	0	0	0	0	0	0	0	0	0	0	0	0	0	0	2845.57	0	3783.34	0	0	0	0
C243	CipEryTetAmpStrepKana	0	0	0	0	0	0	0	0	6858.23	0	0	0	0	0	0	0	4275.95	0	0	2941.48	0	0	0	0	0	0	0	0	0	0	0	0	0	0	0	0	0	0	0	0	0	3925.56	0	6580.52	0	0	0	0
C244	CipEryTetAmpStrepKana	0	0	0	0	0	0	0	0	5530.6	0	0	0	0	0	0	0	2393.3	0	0	1564.67	0	0	0	0	0	0	0	0	0	0	0	0	0	0	0	0	0	0	0	0	0	2524.68	0	3762.22	0	0	0	0
C249	CipTet	0	0	0	0	0	0	0	0	8228.75	0	0	0	0	0	0	0	3483.73	0	3245.59	0	0	0	5050.19	0	0	0	0	0	0	0	0	0	0	0	0	0	0	0	0	0	0	3634.44	0	4276.21	0	0	0	0
C251	CipEryTetAmp	0	0	0	0	0	0	0	0	13046.84	0	0	0	0	0	0	0	3666.1	0	5169.75	0	0	0	0	0	0	0	0	0	0	0	0	0	2235.34	0	0	0	0	0	0	0	0	3718.02	0	4537.75	0	0	0	0
C252	CipTetAmp	0	0	0	0	0	0	0	0	12604.49	0	0	0	0	0	0	0	2737.28	0	4378.87	0	0	0	6159.25	0	0	0	0	0	0	0	0	0	2155.93	0	0	0	0	0	0	0	0	4679.51	0	5123.82	0	0	0	0
C254	CipTetAmpStrep	0	0	0	0	0	0	0	0	16543.46	0	0	0	0	0	0	0	0	0	7542.45	0	0	0	0	0	0	0	0	0	0	0	0	0	3395.3	0	0	0	0	0	0	0	0	5074.99	0	0	0	0	0	0
C255	CipTet	0	0	0	0	0	0	0	0	10389.32	0	0	0	0	0	0	0	2477.72	0	6071.71	0	0	0	5032.42	0	0	0	0	0	0	0	0	0	0	0	0	0	0	0	0	0	0	3992.1	0	4593.46	0	0	0	0
C259	CipEryTetAmp	0	0	0	0	0	0	0	0	7483.6	0	0	0	0	0	0	0	3638.7	0	5623.23	0	0	0	4491.79	0	0	0	0	0	0	0	0	0	2935.06	0	0	0	0	0	0	0	0	4397.49	0	5339.54	0	0	0	0
C277	S	1359.25	0	0	0	0	0	0	0	0	0	0	0	0	0	0	0	1688.75	0	2088.31	0	0	0	1294.06	0	0	0	0	0	0	0	0	0	1422.52	0	0	0	0	0	0	0	0	2294.75	0	1886.96	0	0	0	0
C278	S	0	0	0	0	2973.3	0	0	0	4909.75	0	0	0	0	0	0	0	2100.77	0	2508.37	0	0	0	6002.46	0	0	2333.35	0	0	0	0	0	0	1774.22	0	0	0	0	0	0	0	0	2231.24	0	2899.4	1195.39	0	0	0
C279	Amp	0	0	0	0	0	0	1957.2	0	3624.32	0	0	0	0	0	0	0	1206.7	0	1966.36	0	0	0	4098.7	0	0	1742.33	0	0	0	0	0	0	1262.21	0	0	0	0	0	0	0	0	1437.86	0	1997.11	0	0	0	0
C280	Amp	0	0	0	0	0	0	0	0	3912.8	0	0	0	0	0	0	0	1305.49	0	2153.21	0	0	0	7663.78	0	0	3745.51	0	0	0	0	0	0	1602.16	0	0	0	0	0	0	0	0	1749	0	2159.68	1246.3	0	0	0
C281	S	0	0	0	0	0	0	0	0	0	0	0	0	0	0	0	0	0	1818.74	2434.98	0	0	0	2937.7	0	0	4416.69	0	0	0	0	0	0	0	0	0	0	0	0	0	0	0	1940.37	0	2024.48	0	0	0	0
C282	S	0	0	0	0	0	0	2560.77	0	5133.6	0	0	0	0	0	0	0	3958.77	0	4103.56	0	0	0	3647.55	0	0	2421.59	0	0	0	0	0	0	1301.39	0	0	0	0	0	0	0	0	2769.51	0	2727.99	0	0	0	0
C283	S	0	0	0	0	0	0	0	0	4111.37	0	0	0	0	0	0	0	2248.78	1567.17	2035.91	0	0	0	8816.99	0	0	4281.74	0	0	969.92	0	0	0	1216.48	0	0	0	0	0	0	0	0	2043.92	0	3142.99	1258.87	0	0	0
C285	S	0	0	0	0	1926.38	0	1080.05	0	2816.11	0	0	0	0	0	0	0	1829.47	0	1419.79	0	0	0	6078.64	0	0	2916.01	0	0	0	0	0	0	1154.65	0	0	0	0	0	0	0	0	1370.74	0	2339.23	843.34	0	0	0
C286	Amp	0	0	0	0	0	0	0	0	0	0	0	0	0	0	1615.26	0	1190.17	1530.4	2846.57	0	0	0	2895.81	0	0	3553.88	0	0	0	0	0	0	3350.11	0	0	0	0	0	0	0	0	1999.16	0	2288.2	0	0	0	0
C287	Amp	0	0	0	0	1857.13	0	0	0	2718.96	0	0	0	0	0	0	0	1791.5	785.66	1751.67	0	0	0	5427.51	0	0	2405.89	0	0	0	0	0	0	1575.68	0	0	0	0	0	0	0	0	1690.69	0	2442.72	772.09	0	0	0
C288	Amp	0	0	0	0	0	0	0	0	4466.45	0	0	0	0	0	0	0	1289.53	1450.09	2489.57	0	0	0	11879.18	0	0	4297.52	0	0	0	0	0	0	1364.08	0	0	0	0	0	0	0	0	1663.11	0	2328.63	1724.77	0	0	0
C289	S	0	0	0	0	0	0	1822.22	0	2950.69	0	0	0	0	0	0	0	3403.6	0	1463.14	0	0	0	2973.61	0	0	2143.11	0	0	0	0	0	0	1685.29	0	0	0	0	0	0	0	0	3094.72	0	3008.83	0	0	0	0
C290	S	0	0	0	0	0	0	0	0	0	0	0	0	0	0	1498.86	0	1657.18	1779.16	2960.24	0	0	0	6598.05	0	0	5601.57	0	0	0	0	0	0	0	0	0	0	0	0	0	0	0	1884.87	0	2837.68	1710.55	0	0	0
C291	Strep	0	0	0	0	0	0	0	0	0	0	0	0	0	0	0	0	1355.63	1418.91	1913.79	0	0	0	4035.72	0	0	3700.18	0	0	0	0	0	0	0	0	0	0	0	0	0	0	0	1679.33	0	2201.98	996.63	0	0	0
C292	S	0	0	0	0	0	0	0	0	3144.05	0	0	0	0	0	0	0	2478.82	0	2169.92	0	0	0	6362.9	0	0	3259.81	0	0	0	0	0	0	1541.87	0	0	0	0	0	0	0	0	1971.54	0	3383.95	1050.94	0	0	0
C293	Strep	0	0	0	0	0	0	0	0	0	0	0	0	0	0	1365.17	0	2099.56	1900.25	1843.39	0	0	0	4095.04	0	0	4187.22	0	0	0	0	0	0	0	0	0	0	0	0	0	0	0	1854.67	0	2551.48	805.55	0	0	0
C294	S	0	0	0	0	0	0	0	0	3895.1	0	0	0	0	0	0	0	2449.35	1469.99	2149.86	0	0	0	10606.09	0	0	3965.3	0	0	1072.15	0	0	0	941.3	0	0	0	0	0	0	0	0	1912.79	0	2981.61	1853.61	0	0	0
C295	S	0	0	0	0	0	0	3000.77	0	3604.87	0	0	0	0	0	0	0	2861.59	1391.67	1224.57	0	0	0	4646.31	0	0	3577.82	0	0	1030.53	1078.9	0	0	1565.76	0	0	0	0	0	0	0	0	1981.42	0	2026.14	889.95	0	0	0
C296	S	0	0	0	0	0	0	2545.36	0	3244.94	0	0	0	0	0	0	0	2467.37	0	1302.46	0	0	0	1778.34	0	0	2123.02	0	0	0	0	0	0	1131.16	0	0	0	0	0	0	0	0	1657.96	0	1752.58	0	0	0	0
C297	Kana	0	0	0	0	0	0	0	0	0	0	0	0	0	0	0	0	1513.74	1315.55	2672.97	0	0	0	3095.26	0	0	2949.81	0	0	0	0	0	0	0	0	0	0	0	0	0	0	0	1609.67	0	2500.31	0	0	0	0
C298	StrepKana	0	0	0	0	0	0	0	0	2783.47	0	0	0	0	0	0	0	1621.12	0	1609.09	0	0	0	6341.55	0	0	3519.35	0	0	0	0	0	0	1028.31	0	0	0	0	0	0	0	0	0	0	2280.62	1640.11	0	0	0
CampyTof1	CipTetGentAmpStrepKana	0	0	0	0	3355.64	0	5370.31	0	8415.4	0	0	0	0	0	0	0	2704.07	1824.46	0	3002.28	0	0	8471.15	0	0	5068.23	0	0	0	0	0	0	1769.44	1252.52	0	0	0	0	0	0	0	3474.76	0	4379.75	1796.06	0	0	0
CampyTof10$coli	CipEryTetAmpStrep	0	0	0	0	2588.69	0	0	0	4994.52	0	0	0	0	0	0	0	2259.57	0	2032.78	0	0	0	3865.55	0	0	0	0	0	0	0	0	0	1032.04	0	0	0	0	0	0	0	0	2466.07	0	3674.79	0	0	0	0
CampyTof13$coli	CipEryTetAmp	0	0	0	0	0	0	3097.95	0	5167.45	0	0	0	0	0	0	0	1704.36	0	2416.56	0	0	0	5043.08	0	0	2630.61	0	0	0	0	0	0	1382.16	0	0	0	0	0	0	0	0	2270.79	0	3064.78	0	0	0	0
CampyTof14$coli	CipEryTetAmpStrep	0	0	0	0	1779.74	0	1258.71	0	2757.58	0	0	0	0	0	0	0	2080.02	0	1432.59	0	0	0	5293.76	0	0	2236.37	0	0	0	0	0	0	639.7	0	0	0	0	0	0	0	0	1759.31	0	3098.15	929.43	0	0	0
CampyTof15$coli	CipEryTetAmpStrep	0	0	0	0	2252.04	0	1475.21	0	3747.57	0	0	0	0	0	0	0	2134.25	0	1779.32	0	0	0	4241.02	0	0	1935.91	0	0	0	0	0	0	682.45	0	0	0	0	0	0	0	0	2044.55	0	2919.64	0	0	0	0
CampyTof16$coli	CipEryTetAmpStrep	0	0	0	0	2041.64	0	1198.16	0	3798.16	0	0	0	0	0	0	0	2464.87	0	1950.03	0	0	0	4243.36	0	0	2092.32	0	0	0	0	0	0	724.37	0	0	0	0	0	0	0	0	2292.96	0	3679.62	0	0	0	0
CampyTof17$coli	CipEryTetAmp	0	0	0	0	3173.28	0	2525.68	0	4159.81	0	0	0	0	0	0	0	2234.55	0	3426.23	0	0	0	5453.64	0	0	2403.62	0	0	0	0	0	0	957.58	0	0	0	0	0	0	0	0	2051.89	0	3022.92	926.19	0	0	0
CampyTof18$coli	CipEryTetAmpStrep	0	0	0	0	1921.49	0	0	0	3489.07	0	0	0	0	0	0	0	1937.51	0	2585.72	0	0	0	2592.28	0	0	1361.11	0	0	0	0	0	0	684.02	0	0	0	0	0	0	0	0	1825.29	0	2979.15	0	0	0	0
CampyTof2$coli	TetAmp	0	0	0	0	3047.17	0	0	0	5030.28	0	0	0	0	0	0	0	2959.28	0	0	1970.16	0	0	4221.07	0	0	2495	0	0	1031.74	0	0	0	910.83	0	0	0	0	0	0	0	0	2273.54	0	3418.6	0	0	0	0
CampyTof21$coli	CipAmp	0	0	0	0	2421.81	0	1663.79	0	4224.25	0	0	0	0	0	0	0	1520.74	0	1993.46	0	0	0	3417.1	0	0	2509.47	0	0	0	0	0	0	1018.3	0	0	0	0	0	0	0	0	1948.59	0	2849.61	0	0	0	0
CampyTof3$coli	TetAmpStrep	1217.31	0	0	0	3445.25	0	0	0	4895.19	0	0	0	0	0	0	0	2646.74	0	2805.96	0	0	0	2158.8	0	0	0	0	0	0	0	0	0	0	0	0	0	0	0	0	0	0	2612.41	0	3988.07	0	0	0	0
CampyTof4$coli	CipAmp	0	0	0	0	3394.25	0	0	0	6550.6	0	0	0	0	0	0	0	1953.08	0	2769.97	0	0	0	2504.67	0	0	1530.61	0	0	0	0	0	0	882.22	0	0	0	0	0	0	0	0	2582.38	0	3358.67	0	0	0	0
CampyTof40$coli	CipEryTetGentStrep	0	0	0	0	2164.62	0	0	0	3947.39	0	0	0	0	0	0	0	1493.06	0	2613.72	0	0	0	0	0	0	0	0	0	0	0	0	0	0	0	3970.08	1480.34	0	0	0	0	0	0	0	2588.96	0	0	0	0
CampyTof41$coli	CipEryTetGentAmpStrepKana	0	0	0	0	2699.89	0	0	0	4562.71	0	0	0	0	0	0	0	1848.63	0	2702.05	0	0	0	1713.78	0	0	0	0	0	0	0	0	0	0	0	0	0	0	0	0	0	0	2493.66	0	3215.19	0	0	0	0
CampyTof42$coli	CipEryTetGentAmpStrepKana	0	0	2358.7	0	0	0	7678.73	0	0	0	0	0	0	0	0	0	1356.83	0	0	1681.5	0	0	2719.1	0	0	2278.88	0	0	0	0	0	0	0	0	0	0	0	0	0	0	0	1474.26	0	2715.49	0	0	0	0
CampyTof43$coli	CipEryTetGentAmpStrepKana	0	0	0	0	2438.81	0	2061.36	0	4217.59	0	0	0	0	0	0	0	2189.53	0	940.65	0	0	0	1628.08	0	0	1079.21	0	0	0	0	0	0	1079.89	0	0	0	0	0	0	0	0	2509.01	0	4079.83	0	0	0	0
CampyTof45$coli	CipEryTetGentAmpStrepKana	0	0	0	0	2331.53	0	1791.52	0	5525.19	0	0	0	0	0	0	0	2517.11	6491.44	3617.62	0	0	0	2053.7	0	0	1541.04	0	0	0	0	0	0	974.65	0	0	0	0	0	0	0	0	2136.7	0	3033.82	0	0	0	0
CampyTof46$coli	CipEryTetGentStrepKana	0	0	0	0	2673.93	0	1775.01	0	6533.71	0	0	0	0	0	0	0	1415.18	0	2053.6	0	0	0	0	0	0	0	0	0	0	0	0	0	1254.29	0	0	0	0	0	0	0	0	2096.41	0	2685.64	0	0	0	0
CampyTof48$coli	CipEryTetGentAmpStrepKana	0	0	2612.19	0	2465.22	0	3201.76	0	5557.79	0	0	0	0	0	0	0	1865.33	0	2993.71	0	0	0	3572.16	0	0	2752.81	0	0	0	0	0	0	0	0	0	0	0	0	0	0	0	1797.87	0	3265.46	0	0	0	0
CampyTof49$coli	CipEryTetGentAmpStrepKana	0	0	0	0	2017.72	0	0	0	6516.11	0	0	0	0	0	0	0	1616.58	0	3590.89	0	0	0	2389.52	0	0	1440.42	0	0	0	0	0	0	967.1	0	0	0	0	0	0	0	0	2069.64	0	2780.35	0	0	0	0
CampyTof5$coli	CipEryTetAmpStrep	0	0	0	0	2297.16	0	1322.46	0	4785.1	0	0	0	0	0	0	0	2665.62	0	2406.32	0	0	0	5805.45	0	0	2627.53	0	0	0	0	0	0	1031.56	0	0	0	0	0	0	0	0	2336.63	0	3681.3	0	0	0	0
CampyTof50$coli	CipEryTetGent	0	0	0	0	1571.17	0	1292.69	0	3700.92	0	0	0	0	0	0	0	2549.66	0	1507.22	0	0	0	6561.84	0	0	3336.56	0	0	0	0	0	0	705.88	0	0	0	0	0	0	0	0	2290.92	0	3252.96	1756.57	0	0	0
CampyTof53	S	0	0	0	0	0	0	2415.48	0	4229.35	0	0	0	0	0	0	0	3455.55	0	1377.07	0	0	0	1399.71	0	0	1372.92	0	0	0	0	0	0	0	0	0	0	0	0	0	0	0	2730.5	0	3099.68	0	0	0	0
CampyTof54$coli	Amp	0	0	0	0	2125.76	0	3739.1	0	5186.85	0	0	0	0	0	0	0	1865.66	0	3442.32	0	0	0	3903.2	0	0	2448.94	0	0	0	0	0	0	1296.72	0	0	0	0	0	0	0	0	2767.48	0	4054.96	788.2	0	0	0
CampyTof55$coli	Strep	0	0	0	0	0	0	0	0	4541.58	0	0	0	0	0	0	0	2022.74	0	2795.65	0	0	0	1973.48	0	0	0	0	0	0	0	0	0	0	0	0	0	0	0	0	0	0	3207.15	0	4276.21	0	0	0	0
CampyTof6$coli	CipEryTetGentAmpStrepKana	1680.89	0	0	0	3459.5	0	0	0	6062.55	0	0	0	0	0	0	0	2291.22	0	2541.8	0	0	0	1870.49	0	0	1146.93	0	0	0	0	0	0	0	0	0	0	0	0	0	0	0	2368.04	0	3072.22	0	0	0	0
CampyTof7$coli	CipEryTetAmpKana	0	0	0	0	2571.32	0	0	0	4279	0	0	0	0	0	0	0	2440.79	0	2858.34	0	0	0	2564.12	0	0	0	0	0	0	0	0	0	1835.08	0	0	0	0	0	0	0	0	2434.97	0	4177.61	0	0	0	0
CampyTof8$coli	CipEryTetAmp	0	0	0	0	3039.66	0	2284.41	0	5603.58	0	0	0	0	0	0	0	2414.38	0	2773.45	0	0	0	5308.88	0	0	3235.57	0	0	0	0	0	0	2341.64	0	0	0	0	0	0	0	0	2340.02	0	3433.82	0	0	1344.02	0
CampyTof9$coli	CipEryTetAmpStrep	0	0	0	0	2335.87	0	1065.64	0	5112.88	0	0	0	0	0	0	0	2356.25	0	1907.47	0	0	0	5113.12	0	0	2231.31	0	0	0	0	0	0	1389.86	0	0	0	0	0	0	0	0	2146.32	0	3433.3	867.65	0	0	0
[truncated: 43 more columns]
