# Supplementary material for: Combination of MALDI-TOF Mass Spectrometry and Machine Learning for Rapid Antimicrobial Resistance Screening: The Case of Campylobacter spp
Source: Front Microbiol. 2022 Feb 18;12:804484. doi: 10.3389/fmicb.2021.804484 (PMC8894766; doi:10.3389/fmicb.2021.804484)
Supplement: Supplementary File 1 — Details of the Campylobacter spp. collection used for the study. [file Data_Sheet_1.ZIP › Supplementary_files_2_Peak matching table/jejuni/Peak_matching_table_Cjejuni_224isolates_Penny_Character_DirectD.csv]

ID	ABG	Maldi:2101.13	Maldi:2133.00	Maldi:2140.33	Maldi:2171.61	Maldi:2178.87	Maldi:2186.48	Maldi:2204.42	Maldi:2219.94	Maldi:2241.84	Maldi:2248.85	Maldi:2284.98	Maldi:2356.29	Maldi:2393.64	Maldi:2451.63	Maldi:2590.63	Maldi:2612.12	Maldi:2620.64	Maldi:2667.86	Maldi:2713.95	Maldi:2729.27	Maldi:2733.39	Maldi:2746.95	Maldi:2766.98	Maldi:2807.37	Maldi:2829.14	Maldi:2838.35	Maldi:2931.41	Maldi:3048.54	Maldi:3077.24	Maldi:3148.83	Maldi:3163.40	Maldi:3183.16	Maldi:3215.99	Maldi:3228.40	Maldi:3257.41	Maldi:3272.71	Maldi:3325.11	Maldi:3365.58	Maldi:3412.68	Maldi:3425.03	Maldi:3440.91	Maldi:3517.13	Maldi:3531.87	Maldi:3540.98	Maldi:3600.97	Maldi:4126.79	Maldi:4159.99	Maldi:4174.19
C001	CipTet	6149.48	0	0	0	0	0	10760.85	0	11385.13	0	0	0	0	0	0	0	0	0	0	0	0	0	2794.86	0	0	0	0	0	0	0	1226.93	0	0	2027.8	11560.31	4097.07	0	0	0	0	0	2745.02	3273.18	0	0	0	0	2042.28
C002	CipTetAmp	6441.01	0	0	0	0	0	7774.66	0	11548.13	0	0	0	0	0	1875.94	0	1707.49	0	0	2349.11	0	2506.14	2310.35	0	0	0	0	0	0	0	0	0	0	1624.34	8726.21	2760.3	0	0	0	0	0	1736.03	2251.73	0	0	0	1506	0
C003	CipTetAmp	6305.78	0	5702.9	0	0	0	6823.47	0	6668.57	0	0	0	0	0	3140.48	0	2696.23	2623.64	0	3643.05	0	5615.28	6372.27	0	0	6162.61	0	0	0	0	0	0	0	2112.84	4734.24	1443.09	0	0	0	0	0	2364.24	0	0	1371.01	0	1129.06	0
C004	CipAmp	8278.14	0	0	0	0	0	8360.54	0	12058.89	0	7891.66	8904.85	0	0	0	0	0	0	0	0	0	1783.59	2110.95	2002.64	0	0	0	0	0	1469.12	0	0	0	0	9645.02	3106.79	0	0	0	0	0	2536.81	2902.7	0	0	0	1293.04	0
C005	CipTetAmp	4516.29	0	3238.39	0	0	0	5561.39	0	7341.4	0	0	0	0	0	2149.41	0	1898.54	0	0	2503.21	0	3858.34	3333.91	0	0	3532.42	0	0	0	0	0	0	0	1333.88	4375.73	1324.45	0	0	0	0	0	1763.06	0	0	0	0	779.61	0
C006	CipTetAmp	0	0	0	0	0	0	8649.66	0	0	0	0	0	0	0	1821.25	0	1746.67	0	0	2732.84	0	3274.54	2785.87	0	0	2995.33	0	0	0	0	0	0	0	1067.92	2990.57	952.62	0	0	0	0	0	1521.89	0	0	0	0	637.5	0
C007	S	5467.02	0	0	0	0	0	14051.44	0	9216.07	0	0	0	0	0	3425.83	0	1496.65	0	0	0	0	0	4089.51	0	0	2464.17	0	0	0	0	0	0	0	0	7517.96	2291.71	0	0	0	0	0	1933.32	1970.99	0	0	0	1913.96	0
C008	S	4425.17	0	0	0	0	0	8009.27	0	4493.12	0	0	0	0	0	2013.74	0	2075.52	0	0	4022.47	0	3153.62	3794.71	0	0	3714.79	0	0	0	0	0	0	0	0	4159.03	1478.94	0	0	0	0	0	1868.54	0	0	0	0	0	1571.93
C009	CipTetAmpStrepKana	5415.92	0	0	0	0	0	21405.22	0	9017	0	3374.9	5757.68	0	0	0	0	1741.86	0	0	4801.23	0	3308.36	4222.13	0	0	0	0	0	0	0	854.82	0	0	0	5999.43	1782.01	0	0	0	0	0	1724.4	2129.68	0	0	0	2651.75	0
C011	CipAmp	4574.22	0	0	0	0	0	3963.58	0	4723.38	0	3106.04	4885.56	0	0	0	0	1587.41	0	0	3006.93	0	1643.7	0	1227.26	2495.37	0	0	0	0	0	770.36	0	0	0	5650.63	1811.67	0	0	0	0	0	1732.35	1558.17	0	0	0	0	1305.52
C012	Cip	6912.41	0	0	0	3956.25	0	2359.78	0	12468.22	0	12446.84	15221.62	0	0	0	3637.26	0	0	2584.15	4028.59	0	1654.84	1576.31	2498.13	2507.3	0	0	0	1125.99	0	1557.57	0	0	0	11542.5	4004.82	0	1571.13	0	0	0	2890.33	2867.79	0	0	0	2264.59	0
C013	S	6821.42	0	0	0	0	0	16331.55	5480.37	7458.69	0	0	0	0	0	0	0	1704.93	0	0	0	0	2699.05	0	0	0	0	0	0	0	0	0	0	2892.45	0	0	0	0	0	0	0	0	2107.69	0	0	0	0	1482.06	0
C014	CipTet	2236.83	0	0	0	0	0	10858.38	0	7265.55	0	0	0	0	0	0	0	0	0	974.55	0	0	2745.11	1204	0	0	0	0	0	0	0	0	0	0	0	6218.66	1880.11	0	0	0	0	0	2354.88	2325.41	0	0	0	1940.69	0
C015	CipAmp	11695.52	0	0	0	0	0	18400.63	4753.31	7333.66	0	3542.51	5746.53	0	0	0	2235.69	0	0	0	0	6623.78	0	1684.66	1646.91	0	0	0	0	0	0	1051.63	0	0	0	6400.27	2067.11	0	1015.02	0	0	0	0	1509	0	0	770.71	0	1677.99
C016	CipTetAmp	1727.58	0	0	0	2127.73	0	5625.35	0	0	0	0	0	0	0	0	0	1823.21	0	0	0	0	2265.29	2233.09	0	0	1719.8	0	0	0	0	0	0	0	0	5272.41	1463.63	0	0	0	0	0	1647.62	2129.29	2023.27	0	0	1159.53	0
C018	Cip	6448.89	0	0	0	0	0	15501.27	4694.35	10411.53	0	2349.61	3933	0	0	0	4723.65	0	0	0	5180.15	0	1851.04	0	1105.46	0	0	0	0	0	0	924.92	0	0	5047.87	7760.54	2200.98	0	0	0	0	0	0	1250.65	0	0	0	0	1793.18
C021	Cip	6570.12	0	0	0	0	0	14031	3567.51	6997.17	0	0	0	0	0	2378.5	0	0	0	0	2226.76	0	2869.6	2149.33	0	0	1774.39	0	0	0	0	0	0	0	0	9566.96	2943.2	0	0	0	0	0	2307.99	2431.25	0	0	0	0	1658.91
C022	Cip	7748.18	0	0	0	0	0	14624.51	3544.57	8681.95	0	0	0	0	0	1812.41	0	0	0	0	2730.58	0	3058.86	1690.78	0	0	1660.13	0	1080.43	0	0	0	0	1695.49	0	7592.05	2600.47	0	0	0	0	0	2506.48	2375.04	0	0	0	0	2224.25
C023	Amp	0	0	0	0	0	0	19979.37	0	5627.04	0	0	0	0	0	0	0	2142.7	0	0	0	0	2395.54	0	1852.89	0	0	1748.51	0	0	0	1371.22	0	0	0	0	0	0	0	0	0	0	2088.26	1424.95	0	0	0	1021.74	0
C024	S	0	0	0	0	0	0	6179.21	0	1898.3	0	0	0	0	0	0	0	3060.11	0	0	3425.5	0	2528.32	1108.67	0	0	0	1953.9	0	1302.21	0	0	0	0	0	0	0	0	0	0	0	0	1730.79	1526.33	1606.59	0	0	866.45	0
C025	S	4527.65	0	0	0	0	0	18145.84	0	5043.46	0	7730.99	10087.89	0	0	0	0	2063.38	0	0	0	3150.47	2051.94	0	1791.87	1804.9	0	0	0	0	1468.93	1300.63	0	0	0	0	0	0	0	0	0	0	1867.9	0	0	0	0	1137.45	0
C026	S	0	0	0	0	0	0	21810.94	0	3978.6	0	0	0	0	0	2145.69	0	1728.98	0	0	3535.97	0	1861.71	0	0	0	0	0	0	0	0	0	0	0	0	0	0	0	0	0	0	0	2401.02	0	0	0	0	1569.72	0
C028	S	4344.79	0	0	0	0	0	8812.92	0	4436.33	0	0	8121.69	0	0	0	0	3224.82	0	0	0	2902.17	2981.62	2695.93	0	0	0	0	0	0	0	0	0	0	0	0	0	0	0	0	0	0	2238.69	1687.1	0	0	0	1764.94	0
C029	Cip	0	0	0	0	0	0	0	0	1925.31	0	2331.73	3291.41	0	0	0	0	2639.15	0	0	2497.14	0	2502.94	1876.67	1450.41	0	0	0	0	1268.89	0	0	0	0	0	4178.25	1461.43	0	0	0	0	0	2023.36	2577.71	0	0	0	0	1404.27
C030	S	0	0	0	0	0	0	4941.41	0	2195.19	0	2636.2	3564.36	0	0	0	0	2200.31	0	0	2429.82	0	1979.52	1361.81	1640.58	0	0	879.88	0	937.04	0	882.28	0	0	0	0	0	0	0	0	0	0	1319.48	0	0	0	0	997.93	0
C031	S	0	0	2173.57	0	0	0	4049.56	0	2052.2	0	0	2337.06	0	0	0	0	2470.82	0	0	2619.04	0	2301.09	1415.15	1283.83	0	0	0	0	745.06	0	0	0	0	0	0	0	0	0	0	0	0	1569.23	1524.54	0	0	0	1006.71	0
C032	S	1412.36	0	0	0	0	0	3011.49	0	2184.01	0	2264.35	3098.25	0	0	0	0	1866.9	0	0	2737.09	0	1941.78	1384.44	0	0	0	1081.74	0	0	0	0	0	0	0	0	0	0	0	0	0	0	1422.51	0	0	0	0	919.49	0
C033	CipTet	0	0	0	0	0	0	0	0	2277.56	0	2994.46	3635.59	0	0	0	0	1947.57	0	0	0	0	0	1690.92	1400.31	0	0	0	0	1145.35	0	1037.16	0	0	1040.25	5071.51	1581.73	0	0	0	0	0	1511.42	2081.64	0	0	0	0	1734.36
C034	S	8358.92	0	0	0	0	0	11499.62	0	3862.33	0	5985.02	7145.05	0	0	0	0	2343.07	0	0	0	0	1741.35	1183.16	1892.72	0	0	0	0	0	0	0	0	2045.19	0	0	0	0	0	0	0	0	1887.96	0	0	0	0	1450.39	0
C035	S	9274.32	0	0	0	0	0	18088.36	4474.52	4269.66	0	4136.45	4898.53	0	0	1606.48	0	2733.61	0	0	0	0	3493.6	1754.94	0	0	0	0	0	0	0	0	0	2842.72	0	0	0	0	0	0	0	0	2246.06	0	0	0	0	1464.33	0
C036	S	4787.98	0	0	0	0	0	11339.78	0	3787.29	0	0	0	0	0	0	0	1546.19	0	0	0	0	3743.14	0	2170.83	0	1019.33	0	0	0	0	0	0	0	0	7621.15	2445.38	0	0	0	0	0	1273.62	1707.55	0	0	0	1645.51	0
C038	S	0	0	0	0	0	0	17190.86	3252.56	3526.53	0	0	0	0	0	0	0	2223.38	0	0	0	0	3423.42	0	0	0	0	0	0	0	0	0	0	0	0	0	0	0	0	0	0	0	1709.91	0	1627.54	0	0	1281.85	0
C046	S	6661.31	0	0	0	0	0	15750.14	4188.12	4673.08	0	3712.51	4985.35	0	0	0	1900.52	0	0	0	0	4095.92	0	2077.4	2388.35	0	0	0	0	0	1581.64	1610.26	0	1496.96	0	0	0	0	0	0	0	0	1834.93	1434.29	0	0	0	1810.48	0
C047	Cip	0	0	0	0	0	0	0	0	1258.93	0	2109.47	2963.99	0	0	0	0	1539.02	0	0	2135.23	0	2017.3	1521.89	1468.44	0	0	0	0	1128.41	0	0	0	0	0	2866.98	1246.27	0	0	0	0	0	0	1716.53	0	0	0	1197.99	0
C048	Cip	10075.69	0	0	0	0	0	13016.38	0	4650.28	0	14218.73	9329.52	0	0	0	4423.59	0	0	0	0	5882.66	0	3897.4	0	0	0	0	0	0	0	1729.94	0	0	0	7321.17	2735.07	0	0	0	0	0	0	1509.52	0	0	2098.59	1646.45	0
C049	CipTetKana	6573.03	0	0	0	0	0	0	0	3274.72	0	15203.89	17892.43	0	0	0	4564.34	2065.19	0	3464.97	3626.47	0	2795.58	2348.51	3322.68	4015.41	0	0	0	2595.45	2122.58	2059.54	0	0	0	6205.33	2413.99	0	1094.06	0	0	0	1474.6	1988.88	0	0	1523.17	1620.11	0
C050	CipTetAmp	0	0	0	0	0	0	2926.87	0	2015.57	0	3328.16	4259.13	0	0	0	0	2916.72	0	0	2394.17	0	2551.43	0	1744.47	0	0	0	0	1351.65	0	0	0	0	0	4898.96	1641.86	0	0	0	0	0	2195.85	2395.18	0	0	0	1590.1	0
C051	S	5360.92	0	0	0	0	0	16827.82	0	3612.52	0	0	6426.48	0	0	0	0	2513.13	0	0	0	3466.92	2323.76	0	0	0	0	1901.72	0	0	0	0	0	0	0	0	0	0	0	0	0	0	1872.31	0	0	0	0	1359.58	0
C052	Amp	0	0	0	0	0	0	0	0	2108.82	0	0	0	0	0	0	0	3202.6	0	0	3254.25	0	2813.56	0	0	0	0	0	0	1300.36	0	0	0	0	1692.34	6158.59	2047.37	0	0	0	0	0	2226.99	2542.3	0	0	0	0	1731.37
C053	TetAmp	7911.31	0	0	0	0	0	0	0	3123.31	0	0	3893.63	0	0	0	0	3786.8	0	0	4169.08	0	3610.14	1865.95	0	0	0	0	0	1883.32	0	0	0	0	0	7701.96	2371.89	1969.66	0	0	0	0	3046.28	3448.48	0	0	0	0	2884.49
C054	Amp	0	0	0	0	0	0	5287.6	0	0	0	0	0	0	0	3630.84	0	3043.74	0	0	0	0	5323.29	8687.54	0	0	2905.88	0	0	0	0	0	0	0	2051.15	7460.84	1914.74	0	0	0	0	0	2346.79	0	2009.41	0	0	0	1077.3
C055	TetAmp	0	0	0	0	0	0	0	0	3098.15	0	4718.83	6259.27	0	0	0	0	3557.63	0	0	0	0	3862.35	0	0	0	0	0	0	1781.55	0	0	0	0	0	7698.87	2308.73	0	0	0	0	0	2504.89	3106.99	0	0	0	0	2167.7
C068	TetKana	0	0	0	0	0	0	6658.65	0	4204.27	0	5534.3	7991.82	0	0	0	16906.42	0	0	0	0	0	2097.6	3909.35	0	2113.45	0	0	0	0	0	1819.75	0	0	0	11535.07	3114.42	0	0	0	0	0	0	1769.59	0	0	0	0	2065
C069	CipTetAmp	3963.92	0	0	0	0	0	0	0	3467.93	0	9027.76	13533.57	0	0	0	4910.7	3077.99	0	2359.76	0	0	3650.83	0	3140.5	0	0	0	0	1924.84	0	2126.12	0	0	0	10045.47	3126.79	0	0	0	0	0	2803.22	3280.8	0	0	1614.67	0	2605.93
C070	CipTetAmpStrepKana	4425.51	0	0	0	0	0	0	0	3689.91	0	5105.63	8236.02	0	0	0	2241.48	2114.38	0	1605.64	6810.37	0	1894.87	3243.76	0	1939.87	0	0	0	0	0	1594.24	0	0	0	12291.26	3510.15	0	0	0	0	0	2193.71	2268.94	0	0	0	4699.57	0
C072	S	10528.75	0	0	0	0	0	11982	0	5096.14	0	0	11812.96	0	0	0	0	0	0	0	9593.92	0	0	2391.21	0	0	0	0	0	0	0	0	0	0	6220.56	13935.14	4016.43	0	0	0	0	0	1978.19	2222	0	0	0	3055.37	0
C073	TetKana	8058.89	0	0	0	0	0	0	0	4027.85	0	4879.25	6929.69	0	0	0	6679.07	0	0	0	0	0	2280.01	2237.17	0	3090.69	0	0	0	0	0	1588.49	0	0	0	10729.79	3235.15	0	0	0	0	0	1602.58	2249.14	0	0	0	0	1950.08
C075	Cip	17365.71	0	0	0	0	0	12083.07	0	5232.57	0	11310.63	13111.18	0	0	0	0	0	0	0	5361.19	0	0	3517.01	0	0	0	0	0	0	0	0	0	0	0	14368.46	4652.21	0	2835.68	0	0	0	0	2450.64	0	0	0	2504.57	0
C076	CipAmp	9849.89	0	0	0	0	0	8948.18	0	4264.58	0	0	0	0	0	0	0	2209.22	0	0	2949.41	0	2463.69	2483.07	0	0	0	0	0	0	0	0	0	0	0	15712	4647.92	0	0	0	0	0	3331.12	3264.69	0	0	0	1365.63	0
C077	CipTetAmp	7400.36	0	0	0	0	0	7424.79	0	4013.51	0	0	0	0	0	2482.79	0	2342.7	0	0	3421.16	0	4219.69	3932.19	0	0	0	0	0	0	0	0	0	0	0	9899.78	3781.44	0	0	0	0	0	2105.18	2666.23	0	0	0	3430.19	0
C078	Cip	18550.06	0	0	0	0	0	10717.3	0	4831.74	0	9346	10932.81	0	0	0	4680.58	0	0	0	4262.99	0	0	3802.24	0	0	0	0	0	0	0	0	0	0	0	10924	3552.73	0	5287.07	0	0	0	0	0	0	0	0	0	0
C079	CipTetAmpStrepKana	0	0	0	0	0	0	0	0	2846.71	0	0	4668.88	0	0	0	0	2322.12	0	0	4286.21	0	3469.56	4420.62	0	0	0	0	0	0	0	0	0	0	0	6969.12	1948.94	0	0	0	0	0	1647.29	1870.7	0	0	0	2999.33	0
C080	CipTetAmpStrepKana	0	0	0	0	0	0	12753.85	0	3213.02	0	7370.01	9701.32	0	0	0	0	2473.96	0	0	5045.61	0	3468.51	4702.54	0	0	0	0	0	0	0	0	0	0	0	8125.6	2241.93	0	0	0	0	0	1758.9	1718.51	0	0	0	3434.25	0
C081	CipTetAmp	10005.61	0	0	0	0	0	7832.28	0	0	0	0	3548.52	0	0	0	0	2303.86	0	0	4499.04	0	4630.46	5026.33	0	0	2788.7	0	0	0	0	0	0	0	2291.45	9538.6	2842.27	0	0	0	0	0	2029.21	1938.61	0	0	0	2390.33	0
C082	CipTet	10660.62	0	0	0	0	0	15282.44	0	0	0	0	0	0	0	5446.86	0	3369.89	0	0	0	0	6241.82	3099.6	0	0	12271.47	0	3448.49	0	0	0	0	0	0	8401.12	2541.42	0	0	0	0	0	3151.41	2808.29	0	0	0	3455.66	0
C083	S	16622.09	0	0	0	0	0	8054.15	0	3255.15	0	0	0	0	0	0	19534.44	0	0	0	3051.02	0	0	2665.89	0	0	0	4213.37	0	0	0	0	0	0	0	0	0	0	0	0	0	0	0	0	0	0	0	0	0
C085	Cip	11381.08	0	0	0	0	0	0	0	4505.08	0	3518.5	3963.86	0	0	0	0	2839.41	0	0	5069.33	0	2836.99	1865.24	0	0	0	0	0	0	0	0	0	0	0	10450.54	3362.76	0	0	0	0	0	1711.01	1818.2	0	0	0	1825.86	0
C088	CipTet	4651.58	0	0	0	0	0	6746.25	0	3414.51	0	10241	13446.67	0	0	0	4321.89	2164.99	0	2367.71	3964.69	0	1746.67	1646.04	2076.38	0	0	0	0	1573.68	0	0	0	0	0	7887.81	2600.8	0	0	0	0	0	0	1626.12	0	0	1123.5	1835.43	0
C089	Cip	7708.27	0	0	0	0	0	24536.71	0	4419.34	0	3271.53	4368.82	0	0	0	0	1986.26	0	0	4490.74	0	0	0	0	0	0	0	0	0	0	0	0	0	0	9732.31	2718.02	0	0	0	0	0	1848.29	1804.74	0	0	0	1887.11	0
C090	CipAmp	8819.38	0	0	0	0	0	28075.94	5302.69	8063.86	0	6879.05	9169.24	0	0	0	3477.84	0	0	0	0	8939.57	0	0	2988.5	0	0	0	0	0	0	2735.4	0	0	0	16601.04	4670.46	0	0	0	0	0	0	2583.19	0	0	0	0	2321.7
C091	CipTet	18537.69	0	0	0	0	0	16587.96	0	3551.4	0	0	4568.01	0	0	0	0	1981.26	0	0	0	4257.09	0	1955.82	3031.92	0	0	0	0	0	0	0	0	0	0	8615.76	2398.29	0	0	0	0	0	0	1479.8	0	0	0	1576.66	0
C093	Amp	15460.94	0	0	0	0	0	0	0	3443.3	0	5713.66	7892.12	0	0	0	8990.02	0	0	2653	4325.25	0	0	0	2087.91	2250.93	0	0	0	0	0	1591.69	0	0	3104.63	12051.04	3496.9	0	0	0	0	0	0	2152.78	0	0	0	0	2389.65
C094	CipTet	11275.41	0	0	0	0	0	13307.85	0	3542.37	0	0	0	0	0	0	0	2381.73	0	0	0	0	0	2803.07	2618.29	0	0	0	0	0	0	0	0	0	0	8607.41	2599.07	0	0	0	0	0	0	1713.03	0	0	0	1617.3	0
C095	CipTet	8096.08	0	0	0	0	0	16661.18	0	6067.28	0	0	0	0	0	0	0	0	0	0	0	0	0	5473.54	0	0	0	0	0	0	0	0	0	0	0	16098.85	4463.78	0	0	0	0	0	2842.51	0	0	0	0	0	3162.32
C096	S	7420.99	11433.87	0	0	0	0	27604.72	5955.59	6717.5	0	0	13798.89	0	0	0	0	0	0	0	0	0	0	0	0	0	0	0	0	0	0	0	0	0	0	0	0	0	0	0	0	0	3779.95	0	0	0	0	2958.74	0
C098	CipTet	11402.3	0	0	0	0	0	21606.23	0	0	0	0	0	0	0	2674.33	0	2684.73	0	0	0	0	0	3553	0	0	0	0	0	0	0	0	0	0	0	12685.39	4102.96	0	0	0	0	0	2763.9	2787.36	0	0	0	3056.92	0
C099	Cip	0	0	0	0	0	0	18439.19	0	0	0	0	0	0	0	2843.38	0	2109.42	0	0	0	0	0	3065.47	0	0	5892.28	0	0	0	0	0	0	5233.39	0	11096.16	2831.7	0	0	0	0	0	2255.72	2294.5	0	0	0	2038.79	0
C100	CipTetAmp	11506.42	0	0	0	0	0	22589.54	0	0	0	0	0	0	0	2845.38	0	0	0	0	4660.33	0	4297.76	7133.58	0	0	4307.32	0	0	0	0	0	0	0	4791.84	16685.5	4701.49	0	0	0	0	0	2552.14	2637.3	0	0	0	2336.49	0
C101	CipTet	12349.18	0	0	0	0	0	16420.04	0	3798.94	0	0	0	0	0	2976.91	0	2075.09	0	0	0	0	0	4225.29	0	0	2909.57	0	0	0	0	0	0	0	0	11336.66	3120.28	0	0	0	0	0	2387.95	1944.58	0	0	0	2017.53	0
C102	CipAmp	15691.11	0	0	0	0	0	11315.97	0	7085.25	0	3981.95	5103.1	0	0	0	5382.97	0	0	0	6229.18	0	0	3739.65	0	0	0	0	0	0	0	0	0	0	6898.75	17708.19	5722.01	0	2057.82	0	0	0	2083.07	2960.32	0	0	0	2731.82	0
C103	Cip	5878.77	0	0	0	0	0	18770.19	0	3482.8	0	0	0	0	0	2593.2	0	2719.42	0	0	4668.95	0	3128.21	4730.2	0	0	3795.72	0	0	0	0	0	0	0	0	0	0	0	0	0	0	0	2772.24	0	0	0	0	2061.42	0
C104	Cip	11515.6	0	0	0	0	0	10242.45	0	4396.14	0	0	0	0	0	0	0	3126.63	0	0	0	0	0	0	0	0	0	0	0	0	0	0	0	0	0	16117.84	4705.02	0	0	0	0	0	2268.8	2352.15	0	0	0	2024.71	0
C106	TetKana	12911.16	0	0	0	0	0	17270.14	0	5058.13	0	0	0	0	0	3251.98	0	0	0	0	3464.38	0	3280.87	4103.73	0	0	3455.45	0	0	0	0	0	0	0	0	14446.65	4289.81	0	0	0	0	0	3506.44	3171.86	0	0	0	2595.09	0
C107	CipTet	9225.49	0	0	0	0	0	12040.71	0	0	0	0	0	0	0	4674.54	0	1953.49	0	0	4413.58	0	8659.19	7196.32	0	0	5676.16	0	0	0	0	0	0	0	7337.91	7622.59	1910.32	0	0	0	0	0	2494.96	1740.55	0	0	0	1490.88	0
C109	Tet	6130.98	0	0	0	0	0	16703.51	0	4257.28	0	0	0	0	0	0	0	0	0	2935.16	0	0	2814.46	0	0	0	0	0	0	0	0	0	0	0	0	12941.64	3228.68	0	0	0	0	0	3076.79	2823.14	0	0	0	0	0
C110	CipTetAmp	10471.31	0	0	0	0	0	9762.55	0	0	0	0	0	0	0	0	0	2213.03	0	0	0	0	0	2995.84	0	0	0	0	0	0	0	0	0	0	0	11383.29	4133.64	0	0	0	0	0	4446.82	4174.68	0	0	0	0	2306.75
C111	CipTetAmpStrepKana	0	0	0	0	0	0	9256.18	0	3441.23	0	0	0	0	0	4043.01	0	2276.82	0	0	5849.9	0	5007.13	7741.19	0	0	0	0	0	0	0	0	0	0	0	8343.41	2735.53	0	0	0	0	0	3000.81	2564.63	0	0	0	4109.85	0
C112	CipTetAmpStrep	0	0	0	0	0	0	18890.73	0	3362.16	0	0	0	0	0	0	0	3966.54	0	0	0	0	3606.53	3438.99	0	0	0	0	0	1378.86	0	0	0	0	0	8293.46	2200.52	0	0	0	0	0	2492.62	2488.02	2549.35	0	0	2462.38	0
C113	CipTetAmp	0	6290.01	0	0	0	0	32799.41	6540.52	0	0	0	0	0	0	0	0	0	0	0	0	0	4156.45	0	0	0	0	0	0	0	0	0	0	0	0	7856.25	0	0	0	0	0	0	2131.99	0	0	0	0	0	0
C115	CipTetAmp	0	0	0	0	0	0	28804.08	4811.33	0	0	0	0	0	0	0	0	0	0	0	0	0	3436.25	0	0	0	0	0	0	0	0	0	0	0	1797.61	9678.58	2623.67	0	0	0	0	0	0	0	0	0	0	0	0
C116	CipTetAmp	0	0	0	0	0	0	22978.69	4408.22	0	0	0	0	0	0	3301.84	0	3103.37	0	0	0	0	4369.14	4768.74	0	0	0	0	0	0	0	0	0	0	4398.81	12313.97	3045.91	0	0	0	0	0	2361.73	0	0	0	0	0	0
C117	Amp	10458.69	15159.9	0	0	0	0	26238.83	7453.45	0	0	0	0	0	0	2748.8	0	2121.3	0	0	0	0	2113.06	1996.61	0	0	4056.01	0	0	0	0	0	0	0	0	0	0	0	0	0	0	0	2956.92	0	0	0	0	0	0
C118	CipTetAmp	0	0	0	0	0	0	29308.37	6026.44	0	0	0	0	0	0	2301.79	0	0	0	0	0	6663.56	3317.37	3705.54	0	0	1912.41	0	0	0	0	0	0	0	0	10064.3	2722.27	0	0	0	0	0	1756.06	0	0	0	0	0	0
C119	Cip	0	12922.6	0	0	0	0	26551.35	0	3955.56	0	0	0	0	0	0	0	0	0	0	0	0	0	0	0	0	2037.43	0	0	0	0	0	0	0	0	0	0	0	0	0	0	0	2323.78	0	0	0	0	0	0
C120	S	11811.53	6998.63	0	0	0	0	25184.48	5060.65	5979.17	0	0	0	0	0	0	0	0	0	0	0	0	0	4109.77	0	0	0	0	0	0	0	0	0	0	2356.84	0	4506.48	0	0	0	0	0	0	0	0	0	0	0	0
C121	S	0	0	0	0	0	0	0	0	4768	0	0	0	0	0	0	0	6009.8	0	0	7912.13	0	6390.93	10376.27	0	0	0	0	0	0	0	0	0	3098.11	0	0	0	0	0	0	0	0	5810.42	4064.29	0	0	0	5980.57	0
C122	CipTetAmp	0	0	0	0	0	0	0	0	3563.7	0	0	0	0	0	0	0	1904.35	0	0	0	0	3635.31	3608.65	0	0	0	0	0	0	0	0	0	0	0	11634.81	3886.32	0	0	0	0	0	3843.74	3133.92	0	0	0	0	2578.23
C124	Amp	0	0	0	0	0	0	0	0	2589.32	0	0	0	0	0	0	0	2830.72	0	0	3486.77	0	2516.34	0	0	0	0	0	0	0	0	0	0	1089.3	0	0	0	0	0	0	0	0	1630.29	0	0	0	0	1870.64	0
C125	S	0	0	0	0	0	0	12624.35	0	4024.59	0	3526.53	5256.75	0	0	0	0	3228.08	0	0	5241.99	0	2593.7	0	2611.08	0	0	0	0	0	0	2185.56	0	0	0	0	0	0	0	0	0	0	2472.39	1910.66	1598.2	0	0	2793.38	0
C126	CipTetAmp	4616.96	0	0	0	0	0	0	0	4028.02	0	7795.15	10620.63	0	0	0	0	0	0	0	4054.13	0	2404.38	3804.73	2944.42	0	0	0	0	0	0	1625.56	0	0	0	11689.05	3353.51	0	0	0	0	0	1588.12	2246.13	0	0	0	2246.72	0
C127	S	0	0	0	0	0	0	8846.73	0	3695.01	0	0	0	0	0	0	0	3850.7	0	0	4622.79	0	0	1596.06	0	0	0	0	0	0	0	0	0	0	0	0	0	0	0	0	0	0	2574.17	0	2151.71	0	0	1906.15	0
C129	S	0	0	0	0	0	0	0	0	2506.1	0	0	0	0	0	0	0	3031.43	0	0	0	0	2074.94	0	0	0	0	0	0	0	0	0	0	0	0	0	0	0	0	0	0	0	2453.15	0	2577.12	0	0	2086.45	0
C130	CipTet	5625.16	0	0	0	0	0	0	0	3776.08	0	0	6985.17	0	0	0	0	3327.78	0	0	4878.06	0	3047.27	2683.61	0	0	0	0	0	0	0	1785.89	0	0	0	13550.6	4105.76	0	2048.37	0	0	0	2977.25	2896.82	0	0	0	3800.58	0
C132	CipTetAmp	6835.38	0	0	0	0	0	0	0	4623.35	0	0	0	0	0	0	0	0	0	0	5010.37	0	3401.62	0	0	0	4981.15	0	0	0	0	0	0	0	3444.82	16467.72	3926.37	0	0	0	0	0	2352.98	2269.94	0	0	0	2171.93	0
C133	CipTetAmpStrepKana	0	0	0	0	0	0	11019.75	0	0	0	0	0	0	0	0	0	2068.19	0	0	4380.24	0	4805.59	5553.45	0	0	0	0	0	0	0	0	0	0	0	10052	2493.71	0	0	0	0	0	2825.71	1740.83	0	0	0	4470.71	0
C134	CipTetAmp	0	0	0	0	0	0	9301.52	0	0	0	0	0	0	0	0	0	1405.87	0	0	0	0	3124.53	0	0	0	0	0	0	0	0	0	0	0	999.48	3739.38	0	0	0	0	0	0	2343.48	2287.81	0	0	0	1786.35	0
C135	S	0	0	0	0	0	0	10199.9	0	0	0	0	0	0	0	0	0	0	0	0	0	0	0	0	0	0	3680.92	0	1942.12	0	0	0	0	0	0	13929.65	4745.76	0	0	0	0	0	4067.23	2997.59	0	0	0	0	4831.45
C136	S	0	0	0	0	0	0	8835.31	0	2328.86	0	0	0	0	0	0	0	0	0	0	4367.64	0	0	2018.12	0	0	0	0	0	0	0	0	0	0	0	11266.01	2796.23	0	0	0	0	0	2805.31	2498.6	0	0	0	3377.09	0
C137	S	0	4800.45	0	0	0	0	22932.01	0	3514.37	0	0	0	0	0	0	0	0	0	2143.99	0	0	1453.27	0	0	0	0	0	0	0	0	0	0	0	0	9123.39	2399.78	0	0	0	0	0	2421.18	1489.2	0	0	0	1940.16	0
C138	S	0	0	0	0	0	0	21615.18	0	0	0	0	0	0	0	0	0	0	0	2220.3	0	0	1531.06	0	0	0	0	0	0	0	0	0	0	0	1757.59	10278.63	2362.89	0	0	0	0	0	2286.86	1500.48	0	0	0	2271.71	0
C139	Cip	0	0	0	0	0	0	5790.14	0	3801.33	0	0	0	0	0	5092.61	0	2384.8	0	0	0	0	0	5516.62	0	0	0	0	0	0	0	0	0	0	0	16523.82	4689.19	0	0	0	0	0	3734.21	3105.87	0	0	0	4036.26	0
C140	S	0	0	0	0	0	0	13807.09	0	0	0	0	0	0	0	0	0	2854.69	0	0	0	0	1664.49	0	0	0	0	0	0	0	0	0	0	1231.66	0	0	0	0	0	0	0	0	2769.86	0	2301.48	0	0	2006.42	0
C142	Cip	0	0	0	0	0	0	14511.29	0	4168.39	0	0	0	0	0	0	0	0	0	0	5083.24	0	0	2067.34	0	0	0	0	0	0	0	0	0	0	0	15327.14	4032.64	0	0	0	0	0	3608.95	2869.27	0	0	0	3106.29	0
C143	Cip	0	0	0	0	0	0	8031.64	0	2866.84	0	0	0	0	0	0	0	1439.23	0	0	3046.36	0	0	0	0	0	0	0	0	0	0	0	0	0	0	9311.73	2304.76	0	0	0	0	0	2644.61	2272.52	0	0	0	2123.47	0
C144	Cip	0	0	0	0	0	0	20904.34	0	5558.69	0	0	0	0	0	0	0	0	0	0	6099.02	0	0	3124.91	0	0	0	0	0	0	0	0	0	0	0	19655.07	4995.82	0	0	0	0	0	5107.12	3856.48	0	0	0	3509.16	0
C145	S	5046	0	0	0	0	0	14048.17	2511.28	2868.53	0	0	0	0	0	0	0	0	0	0	0	4586.88	1727.65	0	0	0	0	0	0	0	0	0	0	0	0	4867.16	1363.21	0	1440.26	0	0	0	1750.7	1322.68	0	0	0	0	0
C146	S	0	0	0	0	0	0	0	0	0	0	0	0	0	0	0	0	4818.88	0	0	3930.47	0	5271.68	0	0	0	0	0	0	0	0	0	0	0	0	6068.64	0	0	0	0	0	0	4157.67	4139.56	0	0	0	0	0
C147	S	0	0	0	0	0	0	0	0	0	0	0	0	0	0	0	0	1782.08	0	0	1980.98	0	2054.86	0	0	0	0	0	0	0	0	0	0	0	0	3124.85	0	0	0	0	0	0	0	1992.43	0	0	0	0	0
C148	TetKana	0	0	0	0	0	0	8768.21	0	0	0	0	0	0	0	0	0	1503.79	0	0	0	3616.04	0	0	0	0	0	0	0	0	0	0	0	0	0	4635.11	0	0	0	0	0	0	917.83	1355.74	0	0	0	0	0
C149	TetKana	0	0	0	0	0	0	6228.17	0	4098.56	0	0	0	0	0	0	0	2382.61	0	0	0	0	0	0	0	0	0	0	0	0	0	0	2268.04	0	0	6851.95	2033.04	0	0	0	0	0	2234.58	2629.06	0	0	0	0	0
C150	TetKana	0	0	0	0	0	0	3102.5	0	2483.71	0	0	4598.62	0	0	0	0	2506.89	0	0	0	0	0	0	0	0	0	0	0	0	0	0	0	0	0	4042.23	1267.82	0	0	0	0	0	1422.05	1595.64	0	0	0	0	1063.98
C159	CipTet	0	0	0	0	0	0	2317.83	0	0	0	0	0	0	0	0	0	2477.15	0	0	0	0	0	0	0	0	0	0	0	0	0	0	0	0	0	3604.23	0	0	0	0	0	0	2334.74	2806.11	1748.12	0	0	0	1393.13
C161	S	0	0	0	0	0	0	24905.9	0	4609.9	0	0	0	0	0	0	0	1688.55	0	0	0	3470.09	0	0	0	0	0	0	0	0	0	0	0	0	0	0	0	0	0	0	0	0	2230.41	0	0	0	0	1761.27	0
C162	S	0	0	0	0	0	0	20105.55	0	4598.45	0	0	0	0	0	0	0	0	0	0	0	6466.97	0	0	0	0	0	0	0	0	0	0	0	0	0	7714.95	1693.16	0	0	0	0	0	0	1701.65	0	0	0	1893.16	0
C167	S	0	5033.51	0	0	0	0	16012.32	5090.13	6094.55	0	0	0	0	0	0	0	0	0	0	0	5844.12	0	0	0	0	0	0	0	0	0	0	0	0	0	0	0	0	0	0	0	0	3618.46	0	0	0	0	0	0
C171	Amp	0	0	0	0	0	0	0	0	3108.66	0	0	4702.18	0	0	0	7669.55	2904.4	0	4353.1	4310.36	0	2053.51	0	0	0	0	0	0	0	0	0	0	0	0	8154.77	2719.3	0	0	0	0	0	0	1851.42	0	0	0	0	1710.31
C173	S	0	0	0	0	0	0	20383.94	3064.73	0	0	0	0	0	0	0	0	2481.83	0	0	0	3944.1	2380.61	0	0	0	0	0	0	0	0	0	0	0	0	0	0	0	0	0	0	0	1809.05	0	0	0	0	1243.79	0
C174	CipAmp	5488.11	0	0	0	0	0	7832.03	0	4934.64	0	9217.52	11566.6	0	0	0	3368.13	0	0	0	0	0	2129.37	0	2743.12	0	0	0	0	0	0	0	0	0	0	7903.42	2442.75	0	0	0	0	0	1687.89	1969.09	0	0	0	0	0
C175	CipAmp	5042.46	0	0	0	0	0	5424.66	0	4669.97	0	0	5013.88	0	0	0	0	1918.46	0	0	0	0	1887.92	1995.44	0	0	0	0	0	0	0	0	0	0	0	8358.29	2326.58	0	0	0	0	0	1890.61	1824.27	0	0	0	0	1582.35
C177	S	8351.63	0	0	0	0	0	14794.29	0	5341.28	0	8540.81	10029.14	0	0	0	0	0	0	0	0	7098.9	0	0	6271.48	0	0	0	0	0	0	4387.91	0	0	0	17073.27	5656.11	0	0	0	0	0	0	3564.1	0	0	0	2335.2	0
C183	CipTetAmp	3320.32	0	0	0	0	0	2861.21	0	2698.72	0	0	2474.04	0	0	0	0	2097.15	0	0	2915.78	0	2122.04	1505.99	0	0	0	0	0	0	0	0	0	0	0	6069.88	1638.65	0	0	0	0	0	1854.28	1796.22	0	0	0	1386.07	0
C184	S	10144.1	0	0	0	0	0	10307.63	0	5163.03	0	0	0	0	0	0	0	0	0	0	6752.59	0	0	0	0	0	0	0	0	0	0	0	0	0	0	11762.4	3558.73	0	4787.95	0	0	0	0	0	0	0	0	0	0
C185	Tet	5300.11	0	0	0	0	0	8720.59	0	3313.98	0	4448.77	5651.24	0	0	0	2160.26	0	0	0	3786.55	0	0	0	0	0	0	0	0	0	0	0	0	0	0	6658.9	1926.26	0	0	0	0	0	0	0	0	0	0	0	0
C186	CipAmp	0	6236.74	0	0	0	0	21913.09	3657.32	0	0	0	0	0	0	0	0	1501.06	0	0	0	2283.58	3663.88	0	0	0	0	0	0	0	0	0	0	0	0	5599.45	0	0	0	0	0	0	2421.28	0	0	0	0	1574.73	0
C187	CipTetAmp	0	0	0	0	0	0	9239.24	0	0	0	0	0	0	0	0	0	1791.27	0	0	0	2536.52	1994.61	0	0	0	0	0	0	0	0	0	0	0	0	6037.81	0	0	0	0	0	0	1810.47	1867.75	0	0	0	0	0
C188	CipTet	0	0	0	0	0	0	12888.76	0	0	0	0	0	0	0	0	0	2263.25	0	0	2641.12	0	2968.79	0	0	0	0	0	0	0	0	0	0	0	0	5275.69	0	0	0	0	0	0	1747.65	0	0	0	0	0	0
C189	S	0	0	0	0	0	0	6223.43	0	0	0	0	0	0	0	0	0	1966.48	0	0	0	2246.35	2113.95	0	0	0	0	0	0	0	0	0	1696.12	0	0	0	0	0	0	0	0	0	1739.47	1699.79	0	0	0	0	0
C190	S	0	0	0	0	0	0	6487.42	0	0	0	0	0	0	0	0	0	1965.21	0	0	0	2255.24	2270.48	0	0	0	0	0	0	0	0	0	0	0	0	0	0	0	0	0	0	0	1361.19	1512.26	1418.79	0	0	0	0
C191	S	0	0	0	0	0	0	10057.67	0	0	0	0	0	0	0	0	0	0	0	0	0	3053.54	2009.72	0	0	0	0	0	0	0	0	0	2470.89	0	0	0	0	0	0	0	0	0	1916.1	1657.75	0	0	0	0	0
C192	S	0	0	0	0	0	0	11038.65	0	0	0	0	0	0	0	0	0	2475.9	0	0	0	2998.79	2157.75	0	0	0	0	0	0	0	0	0	0	0	0	0	0	0	0	0	0	0	2131.17	1804.35	1515.74	0	0	1242.77	0
C193	S	0	0	0	0	0	0	9947.82	0	0	0	0	0	0	0	0	0	2053.47	0	0	0	2832.15	2086.5	0	0	0	0	0	0	0	0	0	2409.6	0	0	0	0	0	0	0	0	0	1774.13	1864.46	1841.02	0	0	1013.06	0
C194	Amp	0	0	0	0	0	0	0	0	0	0	0	0	0	0	0	0	1926.27	0	0	3206.43	0	1948.19	0	0	0	0	0	0	0	0	0	0	0	0	7136.4	1937.92	0	0	0	0	0	1648.46	1676.99	0	0	0	0	1154.09
C197	S	0	10215.08	0	0	0	0	34143.25	8070.77	4548.67	0	0	0	0	0	0	0	0	0	0	0	8477.5	0	0	0	0	0	0	0	0	0	0	0	0	0	10559.3	2267.02	0	0	0	0	0	2210.64	0	0	0	0	0	0
C198	S	0	0	0	0	0	0	21783.76	5353.57	9519.25	0	0	0	0	0	0	0	0	0	0	0	0	0	0	0	0	0	0	0	0	0	0	0	0	0	13834.57	4335.67	0	0	0	0	0	5620.56	3372.7	0	0	0	3035.69	0
C199	Amp	0	0	0	0	0	0	0	0	4366.98	0	0	0	0	0	0	0	0	0	0	4065.57	0	0	0	0	1563.53	0	0	0	0	0	0	0	0	0	7530.96	2566.55	0	0	0	0	0	2065.87	2110.2	0	0	0	0	0
C200	S	8854.29	0	0	0	0	0	4291.84	0	6133.94	0	2744.31	3868.64	0	0	0	0	2626.73	0	0	4152.98	0	3553.37	0	0	0	0	0	0	0	0	0	0	0	0	7681.58	2527.14	0	0	0	0	0	2367.17	2144.23	0	0	0	1244.57	0
C201	S	0	0	0	0	0	0	5742.08	0	3003.04	0	3905.29	5020.56	0	0	0	0	0	0	0	3147.64	0	1487.52	0	0	0	0	0	0	0	0	0	0	0	0	3507.05	0	0	0	0	0	0	1683.6	1111.9	0	0	0	1041.08	0
C202	Cip	12012.53	0	0	0	0	0	11131.23	0	5610.19	0	10801.49	13457.77	0	0	0	0	0	0	0	0	0	2631.16	0	0	0	0	0	0	0	0	0	0	0	0	6943.9	1998.23	0	2655.04	0	0	0	0	1856.44	0	0	0	1528.08	0
C203	S	7858.39	0	0	0	0	0	11022.95	0	3864.69	0	8294.99	10522.01	0	0	0	0	0	0	0	0	6125.47	2088.8	0	0	0	0	0	0	0	0	0	0	0	0	6676.09	0	0	0	0	0	0	0	1673.66	0	0	0	0	0
C204	S	3980.42	0	0	0	0	0	14811.32	0	6739.07	0	0	2625.53	0	0	0	0	1830.46	0	0	3385.62	0	0	0	0	0	0	0	0	0	0	0	0	0	0	11335.31	3573.84	0	0	0	0	0	1640.38	2066.08	0	0	0	0	0
C205	S	6731.11	0	0	0	0	0	25876.55	6187.28	8292.34	0	0	0	0	0	0	0	2607.8	0	0	6589.45	0	0	0	0	0	0	0	0	0	0	0	0	0	0	0	0	0	2608.57	0	0	0	3547.18	0	0	0	0	1964.69	0
C206	Amp	0	0	0	0	0	0	10462.32	0	3428.46	0	0	0	0	0	0	0	2856.76	0	0	2126.1	0	3469.94	2582.83	0	0	3354.55	0	0	0	0	0	0	0	0	6590.4	0	0	0	0	0	0	2225.31	2369.28	2127.22	0	0	0	1695.51
C207	S	9218.14	0	0	0	0	0	24388.89	0	6915.64	0	0	0	0	0	0	0	0	0	0	4645.77	0	0	0	0	0	0	0	0	0	0	0	0	0	0	11228.64	3173.95	0	0	0	0	0	3169.81	2508.52	0	0	0	1315.45	0
C208	CipTetAmp	10472.7	0	0	0	0	0	17705.42	0	11558.5	0	6729.86	7678.84	0	0	0	5960.33	0	0	0	0	0	0	3635.14	0	0	0	0	0	0	0	2974.63	0	0	0	14332.48	4217.85	0	0	0	0	0	0	2900.47	0	0	0	0	1771.46
C209	S	12346.61	0	0	0	0	0	9742.47	0	8760.16	0	0	3571.2	0	0	2575.32	0	0	0	0	0	0	0	3306.34	0	0	0	0	0	0	0	0	0	0	0	12476.8	3957.19	0	0	0	0	0	2356.07	2728.54	0	0	0	1910.21	0
C210	CipAmp	0	0	0	0	0	0	0	0	3504.61	0	0	0	0	0	0	0	1687.78	0	0	0	0	1971.95	1504.35	0	0	0	0	0	0	0	0	0	0	0	4498.52	0	0	0	0	0	0	0	1643.74	0	0	0	0	0
C211	S	0	0	0	0	0	0	5499.29	0	0	0	0	0	0	0	0	0	1971.15	0	0	0	1542.13	0	0	0	0	0	0	0	0	0	0	1315.43	0	0	2016.27	0	0	0	0	0	0	1311.1	1375.56	0	0	0	0	1015.9
C212	S	0	0	0	0	0	0	19737.88	0	5714.76	0	0	0	0	0	0	0	2009.79	0	0	0	5335.37	1624.83	0	0	0	0	0	0	0	0	0	0	0	0	0	0	0	0	0	0	0	1869.93	1148.9	0	0	0	0	0
C213	CipTet	6310.7	0	0	0	0	0	17530.94	0	2803.84	0	0	0	0	0	0	0	2774.25	0	0	0	0	7150.99	4378.35	0	0	5265.57	0	0	0	0	0	0	0	4018.47	6524.81	1751.32	0	0	0	0	0	1865.57	0	0	0	0	0	0
C214	CipAmp	0	0	0	0	0	0	4956.31	0	1929.84	0	0	0	0	0	0	0	2371.27	0	0	0	0	2920.44	0	0	0	0	0	0	0	0	0	0	0	0	3145.67	0	0	0	0	0	0	1877.32	2096.09	0	0	0	0	1053.63
C215	CipTet	0	0	0	0	0	0	25851	0	0	0	0	0	0	0	0	0	0	0	0	0	9589.03	0	0	0	0	0	0	0	0	0	0	0	0	0	15320.14	0	0	0	0	0	0	0	2841.79	0	0	0	0	0
C216	CipTet	0	0	0	0	0	0	2143.71	0	2086.07	0	0	0	0	0	0	0	2277.75	0	0	0	0	0	0	0	0	0	0	0	0	0	0	0	0	0	3783.81	0	0	0	0	0	0	1692.71	1837.22	1488.95	0	0	0	1369.65
C217	TetKana	0	0	0	0	0	0	0	0	5540.67	0	0	0	0	0	0	0	3710.34	0	0	0	0	3702.74	0	0	0	0	0	0	1568.65	0	0	0	0	0	5396.32	1575.18	0	0	0	0	0	3083.34	3748.72	2864.86	0	0	1835.37	0
C218	CipTetAmp	0	0	0	0	0	0	0	0	6373.98	0	0	0	0	0	0	0	2200.9	0	2026.23	0	0	2393.71	0	0	0	0	0	0	0	0	0	0	0	0	8225.34	2095.02	0	0	0	0	0	2054.42	2302.95	0	0	0	0	1347.41
C219	Amp	0	0	0	0	0	0	0	0	5194.65	0	0	0	0	0	0	0	2852.38	0	0	4315.15	0	2589.9	0	0	0	0	0	0	0	0	0	0	0	0	5356.78	0	0	0	0	0	0	1909.85	2094.09	0	0	0	0	1738.29
C220	CipTetAmp	0	0	0	0	0	0	6119.36	0	9031.2	0	0	0	0	0	0	0	0	0	0	0	0	0	0	0	0	0	0	0	0	0	0	0	0	0	13971.54	3773.03	0	0	0	0	0	2803.42	3079.62	0	0	0	0	1989.91
C221	CipAmp	5747.31	0	0	0	0	0	5767.15	0	7128.58	0	0	3300.89	0	0	0	3731.77	0	0	0	5157.47	0	0	0	0	0	0	0	0	0	0	0	0	0	0	10582.89	2951.86	0	0	0	0	0	1933.26	0	0	0	0	0	1614.02
C222	Cip	0	0	0	0	0	0	0	0	4500.66	0	0	0	0	0	0	0	3265.27	0	0	0	0	3210.4	0	0	0	0	0	0	930.14	0	0	0	0	0	5453.99	1729.45	0	0	0	0	0	2239.52	2269.11	0	0	0	1189.31	0
C223	CipAmp	0	0	0	0	0	0	0	0	8749.43	0	0	0	0	0	0	0	4191.58	0	0	0	0	3814.66	2563.09	0	0	0	0	0	0	0	0	0	0	0	6849.57	0	0	0	0	0	0	3550.78	3763.41	2852.12	0	0	0	2396.48
C224	CipTet	0	0	0	0	0	0	0	0	3370.22	0	0	0	0	0	0	0	2307.04	0	0	0	0	2260.65	1337.69	0	0	0	0	0	0	0	0	0	0	0	3339.95	1068.53	0	0	0	0	0	1516.29	1824.62	1555.95	0	0	1202.03	0
C225	CipAmp	0	0	0	0	0	0	0	0	5354.7	0	0	0	0	0	0	0	3460.27	0	0	0	0	4048.03	0	0	0	0	0	0	0	0	0	0	0	0	4683.1	0	0	0	0	0	0	2735.82	4170.48	0	0	0	2164.79	0
C226	S	0	0	0	0	0	0	13573.44	0	10658.61	0	0	0	0	0	0	0	2753.96	0	0	4154.81	0	0	0	0	0	0	0	0	0	0	0	0	0	0	9241.95	2844.07	0	0	0	0	0	2693.27	2648.86	0	0	0	1601.64	0
C227	CipTet	0	0	0	0	0	0	0	0	7069.76	0	0	0	0	0	0	0	3516.58	0	0	0	0	3334.75	3165.55	0	0	0	0	0	1429.04	0	0	0	0	0	4296.5	0	0	0	0	0	0	2110.12	2734.88	2220.21	0	0	2305.95	0
C228	S	0	0	0	0	0	0	3817.71	0	7852.99	0	0	0	0	0	0	0	2336.11	0	0	0	0	3038.39	2235.4	0	0	0	0	0	0	0	0	0	0	0	6555.59	2523.54	0	0	0	0	0	2041.3	2351.33	0	0	0	0	1407.51
C229	CipTet	0	0	0	0	0	0	0	0	5933.85	0	0	0	0	0	0	0	2524.24	0	0	0	0	2979.37	1545.03	0	0	0	0	0	1087.01	0	0	0	0	0	4438.89	1422.01	0	0	0	0	0	1990.2	2409.65	0	0	0	0	1113.91
C231	S	0	0	0	0	0	0	0	0	4537.72	0	0	0	0	0	0	0	2075.84	0	0	0	0	2805.14	2166.9	0	0	0	0	0	0	0	0	0	0	0	4818.36	0	0	0	0	0	0	1991.25	2415.51	0	0	0	1050.71	0
C232	S	0	0	0	0	0	0	0	0	9967.47	0	0	0	0	0	0	0	1984.07	0	0	0	0	2932.99	0	0	0	0	0	0	0	0	0	0	0	0	8841.09	2749	0	0	0	0	0	2171.78	2739.55	0	0	0	0	0
C233	CipTet	0	0	0	0	0	0	4915.22	0	6236.51	0	0	0	0	0	0	0	3431.6	0	0	0	0	3720.84	2508.62	0	0	0	0	0	0	0	0	0	0	0	6728.9	2277.05	0	0	0	0	0	2815.17	2687.42	0	0	0	1770.43	0
C234	CipTet	0	0	0	0	0	0	0	0	3479.08	0	0	0	0	0	0	0	2384.87	0	0	0	0	2532.81	0	0	0	0	0	0	0	0	0	0	0	0	4178.95	0	0	0	0	0	0	1962.07	2319.45	0	0	0	1681.89	0
C235	CipAmp	0	0	0	0	0	0	4097.1	0	2287.17	0	0	0	0	0	0	0	2157.12	0	0	2327.1	0	2401.16	0	0	0	0	0	0	0	0	0	0	0	0	2397.22	0	0	0	0	0	0	0	2235.07	0	0	0	0	1108.08
C236	CipAmp	0	0	0	0	0	0	9498.29	0	0	0	0	0	0	0	0	0	2233.09	0	0	0	2853.89	2239.36	0	0	0	0	0	0	0	0	0	0	0	0	2564.9	0	0	0	0	0	0	1700.1	2008.6	1710.03	0	0	0	0
C237	CipTetAmp	0	0	0	0	0	0	0	0	0	0	0	0	0	0	0	0	2026.84	0	0	0	0	2841.96	0	0	0	0	0	0	0	0	0	0	0	0	3101.94	0	0	0	0	0	0	2400.99	2670.75	0	0	0	0	0
C238	CipAmp	10382.9	10812.41	0	0	0	0	32840.42	8876.84	10686	0	0	0	0	0	0	0	0	0	0	0	10981.87	0	0	0	0	0	0	0	0	0	0	0	0	0	9032.02	3124.3	0	0	0	2512.77	0	0	0	0	0	0	0	0
C239	CipTetAmp	6044.87	0	0	0	0	0	12781.42	0	8578.6	0	0	0	0	0	0	0	0	0	3173.75	0	4776.71	0	1958.74	0	0	0	0	0	0	0	0	0	0	0	11153.34	3647.65	0	0	0	0	0	1785.34	2696.2	0	0	0	0	0
C241	Cip	0	0	0	0	0	0	3637.2	0	2775.6	0	0	0	0	0	0	0	2388.8	0	0	0	0	3149.49	1667.64	0	0	0	0	0	0	0	0	0	0	0	2456.71	0	0	0	0	0	0	0	1926.3	0	0	0	0	0
C242	CipTetAmp	0	0	0	0	0	0	4649.45	0	5930.97	0	0	0	0	0	0	0	2387.03	0	0	0	0	2887.68	0	0	0	0	0	0	0	0	0	0	0	0	6928.14	2061.92	0	0	0	0	0	2183.89	2782.04	0	0	0	0	2037.79
C245	S	0	0	0	0	0	0	0	0	0	0	0	0	0	0	0	0	1660.8	0	0	0	0	3670.87	0	0	0	0	0	0	0	0	0	1768.47	0	0	2735.3	0	0	0	1023.39	0	0	2308.96	2885.67	1769.56	0	0	1278.72	0
C247	CipTetAmpStrepKana	0	0	0	0	0	0	0	0	8267.45	0	0	0	0	0	0	0	2141.51	0	0	4438.96	0	3706.32	4021.94	0	0	0	0	0	0	0	0	0	0	0	6950.71	0	0	0	0	0	0	2184.91	2326.29	0	0	0	1814.33	0
C248	CipTet	0	0	0	0	0	0	0	0	7643.31	0	0	0	0	0	0	0	0	0	0	0	0	0	0	0	0	0	0	0	0	0	0	0	0	0	6064.25	0	0	0	0	0	0	2019.64	2523.05	0	0	0	0	0
C250	S	11457.85	0	0	0	0	0	11556.73	0	13628.31	0	0	0	0	0	0	0	0	0	0	6130.47	0	3337.3	0	0	0	0	0	0	0	0	0	0	0	0	10291.55	0	0	0	0	0	0	0	3710.54	0	0	0	1855.88	0
C253	Amp	5673.99	0	0	0	0	0	14725.43	0	9475	0	0	0	0	0	0	0	3912.06	0	0	7271.01	0	3791.8	0	0	0	0	0	0	0	0	0	0	0	0	10748.1	2912.86	0	0	0	0	0	3023.45	2627.98	2828.16	0	0	1643.16	0
C256	S	0	0	0	0	0	0	7407.14	0	14202.79	0	0	0	0	0	0	0	0	0	0	0	0	4168.54	0	0	0	0	0	0	0	0	0	0	0	2692.66	16199.09	5255.24	0	0	0	0	0	3190.97	3665.57	0	0	0	0	0
C257	CipTetAmp	0	0	0	0	0	0	5414.54	0	9020.71	0	0	0	0	0	0	0	2677.31	0	0	0	0	3408.3	0	0	0	0	0	0	0	0	0	0	0	0	8705.77	2522.65	0	0	0	0	0	2731.42	3442.58	0	0	0	0	1600.6
C258	CipAmp	0	0	0	0	0	0	10724.39	0	12185.31	0	0	0	0	0	0	0	0	0	0	0	0	3158.52	0	0	0	0	0	0	0	0	0	0	0	0	18049.36	6054.62	0	0	0	0	0	3020.76	4457.42	0	0	0	0	2809.45
C260	CipAmp	0	5296.17	0	0	0	0	22957.72	5235.41	7542.11	0	0	0	0	0	0	0	3866.83	0	0	0	0	7029.3	0	0	0	2718.64	0	0	0	0	0	0	0	0	9524.83	2296.33	0	0	0	0	0	5025.28	3073.92	0	0	0	3082.87	0
C262	S	0	0	0	0	0	0	0	0	8080.99	0	0	0	0	0	0	0	0	0	0	4577.74	0	3744.28	0	0	0	0	0	0	0	0	0	0	0	0	9995.9	3123.01	0	0	0	0	0	3236.65	3751.28	0	0	0	0	2612.99
C263	CipTetStrep	0	0	0	0	0	0	14413.22	0	12788.81	0	0	0	0	0	0	0	0	0	0	0	4187.09	0	0	0	0	0	0	0	0	0	0	0	0	0	12281.38	3558.43	0	0	0	0	0	2695.52	2779.23	0	0	0	0	0
C264	CipAmp	14505.38	0	0	0	0	0	18203.39	0	11934.06	0	0	0	0	0	0	0	0	0	0	0	0	0	0	0	0	0	0	0	0	0	0	0	0	0	13049.81	3630.06	0	0	0	0	0	2000.24	2457.89	0	0	0	0	0
C265	Cip	13226.02	0	0	0	0	0	8162.33	0	15548.45	0	0	6242.15	0	0	0	13580.05	0	0	0	0	0	0	0	0	3386.02	0	0	0	0	0	2481.13	0	0	0	16079.08	4390.84	0	0	0	0	0	1983.2	3002.82	0	0	0	0	0
C266	TetKana	6216.64	0	0	0	0	0	13575.4	0	10672.3	0	0	3947.91	0	0	0	7245.3	0	0	0	0	0	0	0	0	0	0	0	0	0	0	0	0	0	0	13242.18	3697.11	0	0	0	0	0	1974.09	2789.13	0	0	0	0	0
C268	CipTetAmpStrepKana	0	0	0	0	0	0	19294.12	0	9695.81	0	0	6792.96	0	0	0	0	3048.43	0	0	0	0	5092.32	6352.84	0	0	0	0	0	0	0	0	0	0	0	9591.23	2507.03	0	0	0	0	0	2433.26	0	0	0	0	3320.28	0
C269	Cip	0	0	0	0	0	0	18776.59	0	8751.37	0	0	0	0	0	0	0	0	0	0	0	0	0	0	0	0	0	0	0	0	0	0	0	0	0	9231.81	0	0	0	0	0	0	0	0	0	0	0	0	0
C270	CipTetAmp	5423.46	0	0	0	0	0	26281.31	6082.3	8714.44	0	0	0	0	0	0	0	0	0	0	0	6930.22	0	0	0	0	0	0	0	0	0	0	0	0	4293.65	12250.36	3383.82	0	0	0	0	0	2543.41	2582.05	0	0	0	0	2001.11
C271	Cip	11948.2	3666.28	0	0	0	0	13017.95	3658	7137.27	0	0	0	0	0	0	0	0	0	0	2174.75	0	0	0	0	0	0	0	0	0	0	0	0	0	0	7734.01	0	0	0	0	0	0	0	0	0	0	0	0	0
C272	CipTetAmp	0	0	0	0	0	0	17814.66	0	8337.77	0	0	0	0	0	0	0	2594.11	0	0	0	3346.05	3986.09	0	0	0	0	0	0	0	0	0	0	0	0	9699.66	2744.77	0	0	0	0	0	3428.93	2997.31	0	0	0	1414.39	0
C273	Cip	4511.44	0	0	0	0	0	20268.65	0	7430.28	0	0	0	0	0	0	0	0	0	0	0	7803.76	0	0	0	0	0	0	0	0	0	0	0	0	0	12271.64	2661.6	0	2399.09	0	0	0	2076.34	2584.8	0	0	0	0	0
C274	S	0	4704.91	0	0	0	0	30451.13	6389.32	5672.96	0	0	0	0	0	0	0	0	0	0	0	6742.08	0	0	0	0	0	0	0	0	0	0	0	0	0	7641	0	0	0	0	0	0	2280.72	0	0	0	0	0	0
C275	Amp	0	6563.49	0	0	0	0	25326.83	5259.33	8165.53	0	0	0	0	0	0	0	2503.69	0	0	0	0	0	0	0	0	0	0	0	0	0	0	0	0	0	0	0	0	0	0	0	0	3252.25	0	0	0	0	0	0
C276	Amp	0	0	0	0	0	0	19061.05	0	0	0	0	0	0	0	0	0	0	0	0	0	2984.78	2526.22	0	0	0	0	0	0	0	0	0	2272.95	0	0	4672.03	0	0	0	0	0	0	1955.9	2337.24	0	0	0	0	0
C284	S	10954.44	0	0	0	0	0	16155.69	0	7755.15	0	0	0	0	0	3563.04	0	0	0	0	3185.15	0	0	2473.84	0	0	3115.61	0	0	0	0	0	0	1475.07	0	10199.5	2902.59	0	0	0	0	0	2235.83	1744.28	0	0	0	2473.09	0
CampyTof11$jejuni	CipEryTetAmp	9204.36	0	0	0	0	0	14839.5	0	5834.59	0	0	0	0	0	2600.39	0	0	0	0	0	0	3707.52	2400.28	0	0	2478.67	0	0	0	0	0	0	0	0	7473.06	2135.77	0	0	0	0	0	1531.84	1825.21	0	0	0	2007.01	0
CampyTof12$jejuni	CipTetGentAmpStrepKana	5315.57	0	0	0	0	0	5470.25	0	4510.77	0	0	0	0	0	1350.24	0	1623.91	0	0	0	0	0	0	0	0	1318.4	0	0	0	0	0	0	0	0	6275.33	1556.69	0	0	0	0	0	1861.52	0	1881.8	0	0	0	1334.44
CampyTof19$jejuni	Tet	6678.84	0	0	0	0	0	20649.69	4288.27	8269.01	0	0	0	0	0	0	0	0	0	2494.42	0	0	1714.68	1504.63	0	0	0	0	0	0	0	0	0	0	0	9167.82	2725.84	0	1017.51	0	0	0	2408.89	2204.48	0	0	0	1748.91	0
CampyTof20$jejuni	CipEryTetAmp	9031.49	0	0	0	0	0	15757.02	0	0	0	0	0	0	0	2819.66	0	0	0	0	0	0	5500.61	3334.03	0	0	3295.06	0	0	0	0	0	0	0	0	5925.89	1756.24	0	2223.7	0	0	0	1058.83	0	0	0	0	1357.78	0
CampyTof22$jejuni	TetAmp	7103.16	0	0	0	0	0	10607.73	0	6850.84	0	0	0	0	0	0	0	0	0	0	0	0	4806.14	3021.91	0	0	3058.35	0	0	0	0	0	0	0	988.13	7765.41	2317.09	0	0	0	0	0	1935.86	1903.69	0	0	0	0	1342.23
CampyTof23$jejuni	TetAmp	6406.57	0	0	0	0	0	9463.57	0	6294.72	0	0	0	0	0	0	0	0	0	0	3782.45	0	3322.81	1335.22	0	0	0	0	1063.25	0	0	0	0	0	2594.97	7420.31	2211.48	0	0	0	0	0	1766.68	1568.22	0	0	0	1276.14	0
CampyTof24$jejuni	S	12359.23	0	0	0	0	0	9949.32	0	7524.4	0	6895.84	7743.08	0	0	0	0	0	0	0	2279.53	0	1451.29	1995.72	0	0	0	0	0	0	0	1070.65	0	0	0	10031.63	3147.03	0	1283.88	0	0	0	1960.45	2610.84	0	0	0	0	0
CampyTof25$jejuni	S	0	0	0	0	0	0	24765.95	5213.6	8635.77	0	5472.5	6638.12	0	0	0	0	0	0	0	0	6769.39	0	1843.68	0	0	0	0	0	0	0	0	0	0	0	11409.2	3287.68	0	2362.57	0	0	0	1966.53	2661.38	0	0	0	0	0
CampyTof26$jejuni	CipTetAmp	0	0	0	0	0	0	9343.36	0	5725.68	0	0	0	0	0	0	0	0	0	0	0	3452.11	1653.72	0	0	0	0	0	0	0	0	0	0	0	0	7169.79	2084.09	0	0	0	0	0	1271.62	1696.74	0	0	0	0	943.26
CampyTof27$jejuni	CipTetAmp	0	0	0	0	0	0	10027.97	0	4500.72	0	0	0	0	0	0	0	0	0	0	0	3108.2	2135.07	1650.79	0	0	0	0	0	0	0	0	0	0	1399.5	6258.31	1744.49	0	0	0	0	0	1426.22	1563.73	0	0	0	0	879.42
CampyTof28$jejuni	CipTetAmp	3355.52	0	0	0	2700.13	0	3706.73	0	8295.74	0	0	3801.68	0	0	0	0	1775.31	0	0	3001.25	0	2431.77	1591.67	0	0	0	0	0	0	0	865.64	0	0	0	6612.75	1998.27	0	0	0	0	0	1687.02	2263.41	0	0	0	0	1591.16
CampyTof29$jejuni	CipTetAmp	4417.23	0	0	0	0	0	5864.99	0	8776.03	0	0	3348.33	0	0	0	0	1313.7	0	0	2669.5	0	2606.14	1654.39	0	0	0	0	0	0	0	0	0	0	0	7561.77	2118.12	0	0	0	0	0	1538.43	1847.49	0	0	0	0	1269.05
CampyTof30$jejuni	CipTetAmp	3579.9	0	0	0	2411.21	0	3341.79	0	6922.12	0	0	0	0	0	0	0	1270.31	0	0	2540.38	0	1985.62	1223.18	0	0	0	0	0	0	0	0	0	0	0	5375.48	1639.32	0	0	0	0	0	1415.09	1860.94	0	0	0	0	1112.93
CampyTof31$jejuni	CipTetAmp	6148.03	0	0	0	0	0	11476.36	0	10860.33	0	6069.31	7692.1	0	0	0	1974.48	0	0	0	2488.56	0	0	2256.28	0	0	0	0	0	0	0	0	0	0	0	6212.63	2129.93	0	0	0	0	0	0	1193.52	0	0	0	946.85	0
CampyTof32$jejuni	Amp	10539.59	0	0	0	0	0	6709.64	0	13049.19	0	10762.49	13168.98	0	0	0	4306.19	0	0	1690.68	3250.28	0	2553.54	3161.24	2290.89	2255.38	0	0	0	1915.52	1651.23	1652.03	0	0	0	8634.43	2797.65	0	1933.53	0	0	0	0	2076.6	0	0	0	1283.88	0
CampyTof33$jejuni	Cip	11699.93	0	0	0	4430.95	0	12696.29	2744.92	13906.48	0	7255.35	8450.35	0	0	0	3479.99	0	0	0	3941.04	0	0	4671.27	0	0	0	0	0	0	1681.41	0	0	0	0	8722.01	3154.47	0	0	0	0	0	1641.36	1996.8	0	0	1295.75	1361.57	0
CampyTof34$jejuni	Cip	3290.11	0	2726.77	0	4204.31	0	3714	0	12526.88	0	0	0	0	0	0	0	0	0	0	0	0	2106.06	1681.94	0	0	0	0	0	0	0	1084.91	0	0	0	10385.97	3373.57	0	0	0	0	0	2128.03	2451.66	0	0	0	0	1419.99
CampyTof35$jejuni	S	0	0	0	0	0	0	24946.64	5714.6	12463.7	0	0	0	0	0	0	0	0	0	0	0	9927.69	3975.62	2835.97	0	0	0	0	0	0	0	0	0	0	1320.27	11119.85	3685.58	0	0	0	0	0	1794.37	0	0	0	0	0	1373.94
CampyTof36$jejuni	S	10165.36	0	0	0	0	0	19847.25	9052.93	11430.07	0	0	0	0	0	2081.05	0	2112.23	0	0	0	0	6686.12	3048.67	0	0	2001.03	0	0	0	0	0	0	0	0	0	0	0	0	0	0	0	2449.21	0	1695.38	0	0	2543.91	0
CampyTof37$jejuni	CipTetAmp	5501.75	0	2220.4	0	3380.89	0	8439.78	0	11284.2	0	0	0	0	0	0	3733.73	0	0	0	1605.29	0	2019.54	0	0	0	0	0	0	0	0	1212.12	0	0	0	9956.81	2942.8	0	0	0	0	0	1799.73	2304.3	0	0	0	0	1548.16
CampyTof38$jejuni	CipTetAmp	16316.7	0	0	0	0	0	17563.72	0	16116.82	0	12164.39	13649.43	0	0	0	6080.88	0	0	0	0	0	0	7056.93	0	0	0	0	0	0	2072.25	1689.01	0	0	0	11501.31	4041.53	0	0	0	0	0	0	2127.96	0	0	0	1541.58	0
CampyTof39$jejuni	Amp	2676.04	0	0	0	0	0	23853.36	5246.79	8358.68	0	0	0	0	0	0	0	2755.5	0	0	0	0	2423.52	1671.41	0	0	2094.92	0	0	0	0	0	0	0	0	0	0	0	0	0	0	0	2023.31	0	2129.06	0	0	1210.62	0
CampyTof51$jejuni	S	4612.36	9073.76	0	0	0	0	22382.03	6020.18	11743.95	0	0	0	0	0	2125.19	0	1978.29	0	0	0	0	2266.33	2510.94	0	0	4028.06	0	0	0	0	0	0	0	0	9622.76	3841.17	0	0	0	0	0	1819.19	0	0	0	0	1592.58	0
CampyTof52$jejuni	S	3856.66	0	0	0	0	0	14073.93	3045.07	8971.79	0	0	0	0	0	0	0	1447.44	0	0	0	0	0	0	0	0	1681.9	0	0	0	0	0	0	0	0	7582.12	2251.68	0	0	0	0	0	1419.35	0	0	0	0	1037.31	0
[truncated: 43 more columns]
