# Supplementary material for: Combination of MALDI-TOF Mass Spectrometry and Machine Learning for Rapid Antimicrobial Resistance Screening: The Case of Campylobacter spp
Source: Front Microbiol. 2022 Feb 18;12:804484. doi: 10.3389/fmicb.2021.804484 (PMC8894766; doi:10.3389/fmicb.2021.804484)
Supplement: Supplementary File 1 — Details of the Campylobacter spp. collection used for the study. [file Data_Sheet_1.ZIP › Supplementary_files_2_Peak matching table/jejuni/Peak_matching_table_Cjejuni_224isolates_Penny_Character_EtOHA.csv]

ID	ABG	Maldi:2101.13	Maldi:2133.00	Maldi:2140.33	Maldi:2171.61	Maldi:2178.87	Maldi:2186.48	Maldi:2204.42	Maldi:2219.94	Maldi:2241.84	Maldi:2248.85	Maldi:2284.98	Maldi:2356.29	Maldi:2393.64	Maldi:2451.63	Maldi:2590.63	Maldi:2612.12	Maldi:2620.64	Maldi:2667.86	Maldi:2713.95	Maldi:2729.27	Maldi:2733.39	Maldi:2746.95	Maldi:2766.98	Maldi:2807.37	Maldi:2829.14	Maldi:2838.35	Maldi:2931.41	Maldi:3048.54	Maldi:3077.24	Maldi:3148.83	Maldi:3163.40	Maldi:3183.16	Maldi:3215.99	Maldi:3228.40	Maldi:3257.41	Maldi:3272.71	Maldi:3325.11	Maldi:3365.58	Maldi:3412.68	Maldi:3425.03	Maldi:3440.91	Maldi:3517.13	Maldi:3531.87	Maldi:3540.98	Maldi:3600.97	Maldi:4126.79	Maldi:4159.99	Maldi:4174.19
C001	CipTet	0	0	865.99	0	1973.92	0	13690.65	2117.37	0	0	0	1582.36	0	0	841.28	0	2672.17	0	0	0	3938.8	4305.83	1935.41	676.29	0	0	0	0	1620.12	0	0	3886.43	0	0	0	0	0	0	1125.85	1793.29	0	3227.21	3442.27	0	0	957.26	0	3601.81
C002	CipTetAmp	0	0	1229.25	0	2083.96	0	11231.99	1873.23	0	0	0	0	0	0	1184.83	0	3760.61	0	0	3598.39	0	3804.87	1327.81	0	0	0	762.72	0	1785.06	0	0	3714.64	0	0	0	0	0	576.88	1228.18	1905.32	0	3514.82	3615.86	0	0	0	3447.38	0
C003	CipTetAmp	0	0	1845.22	0	1818.66	0	14387.89	2814.28	0	0	0	0	0	0	1796.12	0	3650.26	0	0	0	0	3753.37	3821.62	0	0	1596.23	1585.83	0	1657.53	0	0	2373.03	0	0	0	0	0	540.56	1304.68	2493.38	0	2998.74	3447.98	2875.51	0	0	2153.41	0
C004	CipAmp	0	0	1123.27	0	2626.84	0	4176.48	0	0	0	0	0	0	0	767.75	0	5147.44	0	0	0	1400.11	4676.13	1430.73	1854.64	0	0	0	0	2507.35	0	0	1701.55	0	0	1088.76	0	0	692.12	2057.31	1017.53	0	4455.96	4799.05	0	0	0	2793.95	0
C005	CipTetAmp	0	0	1645.75	0	2455.98	0	7205.36	1544.22	0	0	0	0	0	0	1682.27	0	5361.01	0	0	3183.55	0	4944.76	3685.67	0	0	0	1386.77	0	2171.99	0	0	2649.84	0	648.55	0	0	0	0	1805.36	1599.62	0	3781.23	4682.69	3899.04	0	0	2225.07	0
C006	CipTetAmp	0	0	1705.39	0	2121.92	0	10922.07	2110.07	0	0	0	0	0	0	1516.41	0	4931.11	0	0	3544.08	0	4792.72	3584.67	0	0	1473.63	1300.65	0	1987.01	0	0	2919.73	0	663.78	0	0	0	0	1685.52	0	0	3710.73	4272.18	3497.07	0	0	2039.53	0
C007	S	0	0	1039.99	0	2169.83	0	5000.86	0	0	0	907.36	1708.18	0	0	1416.24	0	4695.6	0	0	0	1997.19	5467.17	1751.83	0	0	0	3694.23	0	2073.39	0	0	3254.74	0	601.78	0	0	0	488.62	1562.86	1281.92	0	4160.38	4093.16	3577.45	0	1091.21	2678.05	0
C008	S	0	0	1607.21	0	2160.71	0	7737.17	1735.86	0	0	0	0	0	0	1191.62	0	4657.29	0	0	3038.82	0	4762.38	2429.45	0	0	1247.65	2261.84	0	1883.37	0	0	2857.55	0	562.55	0	0	0	0	1470.27	0	857.82	4077.67	4190.57	3746.19	0	0	0	2660.32
C009	CipTetAmpStrepKana	0	0	989.97	0	2278.29	0	6601.26	0	0	0	2809.59	4344.96	0	0	0	0	5170.07	0	0	0	5150.45	5370.52	2337.08	1344.94	0	0	823.73	0	2226.7	0	0	3688.79	0	0	0	0	0	0	1418.63	1189.77	0	4280.54	4568.51	4327.94	0	1076.53	4025.34	0
C011	CipAmp	2104.46	4978.2	0	0	0	0	28299.23	10155.94	0	5828.09	4592.22	7051.97	1958.25	2199.24	1815.85	0	6478.95	0	0	6074.79	0	7369.22	2556.8	3791.96	0	0	1293.23	0	2806.54	1065.92	0	2662.41	0	670.59	0	0	1007.31	0	2064.82	0	0	6772.77	5132.37	0	0	977.05	0	3745.79
C012	Cip	0	0	0	0	3533.2	0	1978.85	0	0	0	7438.32	9773.85	0	0	0	3048.18	7236.02	0	2041.37	2550.93	0	7429.04	1968.21	2232.01	1888.02	0	1713.18	0	3840.76	1007.8	0	3436.61	1077.35	952	0	0	1907.53	897.22	2245.33	0	0	6716.06	6208.17	0	0	0	3033.35	0
C013	S	0	0	2129.32	0	2141.95	0	10857.34	2130.86	0	0	0	1133.47	0	0	1246.03	0	5698.75	0	0	0	3202.49	5114.07	0	0	0	0	0	0	1855.52	0	0	3006.22	2205.24	899.91	0	0	0	653.29	1591.74	0	1015.1	4618.72	4270.98	5079.14	0	0	1638.87	0
C014	CipTet	0	0	2080.49	0	2960.22	0	10538.19	2322.5	0	0	0	0	0	0	1877.03	0	5830.71	0	903.59	0	2050.47	5267.34	1847.73	0	0	0	4722	0	2574.52	0	0	2659.85	0	895.79	0	0	0	728.63	2363.4	1803.12	0	5428.78	5892.85	5976.13	0	0	3777.24	0
C015	CipAmp	0	1847.19	0	0	2458.48	0	18078.18	5145.12	0	0	3997.21	5893.54	932.91	1723.53	0	0	5887.47	0	704.94	0	3686.9	5575.37	2044.51	2867.12	0	0	2229.9	0	2082.12	734.86	0	3114.39	0	912.13	0	0	1021.96	880.9	1859.69	2135.91	1356.84	6370.71	4272.05	0	0	970.25	0	2484.93
C016	CipTetAmp	0	0	0	0	2322.43	0	4243.64	0	0	0	0	0	0	0	0	0	5562.72	0	0	0	0	4636.65	2285.07	0	0	0	1033.83	0	2042.25	0	0	2230.85	0	791.81	0	0	0	0	1713.44	0	0	4334.93	4684.23	4509.02	0	0	3214.98	0
C018	Cip	0	2656.37	0	0	0	0	27428.9	6883.3	0	0	2807.38	4341.83	1182.34	1781.04	1795.43	0	5842.43	0	0	0	5662.79	5004.5	1648.89	2639.04	0	0	3846.67	0	1996.7	0	0	3277.84	0	1017.33	0	0	1051.52	0	2063.37	2363.77	0	6694.78	4540.24	0	0	913.82	0	2210.63
C021	Cip	0	2220.85	0	0	1734.67	0	23025.56	4499.38	1512.61	0	506.86	1013.77	0	555.42	2130.27	0	3434.47	0	0	0	3602.47	3594.11	1044.04	728.74	0	0	1828.47	0	1054.31	0	0	2169.42	0	0	0	0	0	0	831.38	1054.9	0	2950.71	2822.95	2289.27	0	0	0	2474.49
C022	Cip	0	5944.45	2134.38	0	0	0	29876.55	11352.24	0	0	0	0	0	0	4432.98	0	3093.91	0	0	0	3905.19	3591.02	0	0	0	0	1994.23	0	779.96	0	0	1689.03	0	0	0	0	0	0	905.42	1918.09	0	3232.82	2600.94	2315.44	0	0	0	3132.88
C023	Amp	0	3620.8	0	2652.8	0	1672.8	29886.43	9552.03	0	0	0	0	0	0	1112.54	0	3968.99	0	0	0	5510.28	3114.54	0	0	0	0	2833.44	0	0	0	0	2998.96	0	0	0	0	0	0	1052.56	0	1128.5	3662.3	2914.94	3250.65	0	0	1594.62	0
C024	S	0	3155.22	0	1975.45	0	1407.1	28479.83	7240.84	0	1843.75	0	967.69	1075.47	0	1231.48	0	5902.36	0	0	0	9281.03	4444.86	0	1026.17	0	0	9023.59	0	0	0	1163.84	2570.99	0	0	0	0	0	0	1036.18	0	0	4020.13	2718.53	3383.47	0	0	1617.85	0
C025	S	0	7563.55	0	3218.71	0	2517.98	30871.83	7745.69	0	0	0	0	0	1977.07	1957.42	0	6388.59	0	0	0	4667.32	4652.8	1343.54	2183.91	0	0	0	0	1148.8	0	1347.5	2069.08	0	0	0	0	0	0	1344.51	0	1103.04	5141.98	3473.73	3906.08	0	0	2244.43	0
C026	S	0	4498.91	0	2263.27	0	1810.45	29174.81	7640.08	0	0	0	0	0	0	0	0	4126.54	0	0	0	7029.31	3718.5	0	0	0	0	6258.8	0	0	0	0	2878.36	0	0	0	0	0	0	1243.48	0	0	4162.8	3653.19	3341.69	0	0	1782.38	0
C028	S	0	0	887.07	0	0	0	16945.26	5115.49	0	0	0	0	0	774.95	0	0	5315.22	0	0	0	6496.26	4157.47	1690.3	1009.94	0	0	0	0	735.99	0	0	1287.28	0	0	0	0	0	0	603.87	0	0	3426.51	2331.34	0	0	0	1368.05	0
C029	Cip	0	0	0	0	0	0	2405.46	0	0	0	1378.86	2105.3	0	0	2124.98	0	3993.68	0	0	3159.38	0	2597.89	3609.99	0	0	0	1826.8	0	0	0	0	3080.51	0	0	0	0	0	0	0	0	0	3229.36	1922.99	0	0	0	0	1961.74
C030	S	0	2913.06	1399.29	2640.75	0	0	24607.92	6136.56	0	0	0	1326.45	0	0	1420.74	0	3830.39	0	0	0	5182.56	2742.84	1102.62	1090.28	0	0	3241.24	0	620.44	0	0	2342.21	0	0	0	0	0	0	0	0	0	3912.15	0	2849.31	0	0	1596.7	0
C031	S	0	2947.15	2105.42	2915.25	0	0	20755.56	6146.18	0	0	0	1286.13	0	1103.11	1911.39	0	5472.35	0	0	0	6354.59	4173.21	1472.03	1350.53	0	0	4490.92	0	1107.57	0	0	1553.98	0	0	0	0	0	0	961.26	0	0	4195.65	3224.74	3640.52	0	0	2050.7	0
C032	S	0	3465.01	2451.19	3340.92	0	0	24308.62	7278.67	0	0	0	0	0	0	2067.67	0	5637.58	0	0	0	7646.3	4315.07	2342.52	2104.56	0	0	3230.72	0	984.78	0	0	0	0	0	0	0	0	0	0	0	0	2901.43	0	2686.07	0	0	2560.15	0
C033	CipTet	0	1727.95	4586.89	0	0	0	19684.46	5097.49	0	3031.9	0	4997.32	0	0	4378.83	0	4387.45	0	0	0	4568.47	5671.51	4836.92	0	0	0	0	0	1439.29	0	0	2432.91	0	742.34	0	0	0	602.57	1378.27	0	0	4055.2	3386.07	2982.13	0	738.14	0	3047.41
C034	S	0	1314.86	2375.46	0	0	0	20533.58	4362.23	0	2512.54	1073.97	1678.18	0	0	1940.69	0	5086.92	0	0	0	3760.03	3800.58	0	1320.02	0	0	0	0	1033.95	0	0	2245.89	2539.23	0	0	0	0	0	756.57	0	0	3531.74	2756.65	3226.28	0	0	1347.1	0
C035	S	0	2236.12	1773.72	0	2480.45	0	25301.01	5396.86	0	0	0	2774.63	0	1614.7	2084.18	0	9299.66	0	0	0	5190.07	6303.87	1322.33	2166.02	0	0	0	0	1664.21	0	1020.24	2672.69	3750.07	1199.72	0	0	0	0	1474.45	0	0	6223.07	4883.76	5645.3	0	0	1840.88	0
C036	S	1571.01	0	1924.14	0	0	0	14987.05	2804.05	0	0	0	0	0	0	845.64	0	5139.11	1052.77	0	0	0	7031.77	1929.29	3109.68	0	0	1457.18	0	1711.95	1496.19	1026.47	0	1065.43	0	1119.28	0	0	0	1061.26	0	1325.09	3885.77	3577.61	3620.26	0	0	2925.47	0
C038	S	0	1670.74	2163.88	0	1858.2	0	18827.92	3989.92	0	0	0	0	0	0	873.7	0	5750.56	0	0	0	0	7267	1358.43	768.73	0	0	7189.79	0	1124.54	0	0	0	0	0	0	0	0	0	935.94	0	0	4241.6	3591.31	3933.58	0	0	3102.13	0
C046	S	1826.37	4223.23	0	5310.35	0	2125.24	30642.65	8555.71	0	0	0	6429.5	931.51	945.56	1560.35	0	3211.73	0	0	0	5600.08	4296.36	2371.26	2014.23	0	2156.57	0	0	1312.93	0	1161.2	2505.43	0	0	0	0	0	0	0	0	0	4090.72	3121.82	0	0	0	3178.9	0
C047	Cip	0	0	0	0	2039.17	0	9096.09	0	0	0	17674.1	19236.49	1239.05	0	0	8213.06	4644.33	0	3534.74	5541.11	0	4980.56	3503.81	2822.69	1635.57	0	0	0	2456.18	2076.22	984.16	2774.98	1301.6	0	0	0	1473.63	0	1391.26	0	0	0	3342.5	0	0	0	2554.81	0
C048	Cip	3601.66	1715.3	0	0	0	0	20333.52	7840.81	0	0	21021.34	23312.31	2077.88	0	0	13232.89	0	0	5748.99	0	8999.35	6768.57	7969.35	5091.79	0	0	0	0	2958.03	3570.97	1850.24	1723.3	1648.61	0	0	0	2730.39	0	1267.54	0	0	3001.09	2934.05	0	1067.46	2384.18	3306.48	0
C049	CipTetKana	4088.26	0	0	0	0	0	20957.18	6049.46	0	0	24897.25	26982.99	1922.02	0	0	11961.19	0	0	4685.42	0	7126.49	5927.85	6650.03	3882.09	1924.21	0	0	0	2355.23	2719.37	1465.65	1887.24	1361.91	0	0	0	2300.15	0	1260.56	0	0	3181.8	3091.91	0	0	2270.89	2810.53	0
C050	CipTetAmp	3292.5	0	0	0	0	0	16018.9	4265.39	0	0	11220.58	13766.37	960.97	1525.21	0	6523.32	0	0	1777.66	5426.51	0	3116.07	3389.04	3237.92	0	1837.17	0	0	1126.76	1176.33	0	0	0	0	2224.52	0	0	0	0	0	0	3196.58	2405.12	0	0	0	2003.05	0
C051	S	1064.95	4458.95	0	2879.61	0	0	26043.39	10661.06	0	2666.02	1175.78	1935.9	0	2779.01	2224.78	2086.29	4420.44	0	0	0	3212.64	2643.29	0	2320.35	0	0	5935.05	0	0	0	1536.55	0	0	0	0	0	0	0	857.74	0	0	3285.01	0	2721.68	0	0	1702.65	0
C052	Amp	9632.76	0	0	0	0	0	10858.29	2488.65	0	0	12621.71	16551.66	0	0	2411.01	18417.58	0	0	4957.23	9691.67	0	4717.24	5156.69	4499.52	2408.41	0	2225.22	0	1096.41	1071.98	1456.74	1829.01	0	1876.39	3866.76	0	4881.04	1107.47	0	0	0	3908.34	2967.23	2674.95	0	0	0	2899.68
C053	TetAmp	6212.59	0	0	0	0	0	4440.42	0	0	0	4696.95	7119.25	0	0	2161.62	8368.75	4661.25	0	2692.38	8173.97	0	4665.71	5230.51	2849.68	1551.81	0	0	0	1328.09	0	1342.07	0	0	1665.95	3078.17	1299.42	2803.88	932.61	0	0	0	2862.94	2857.68	0	0	0	1351.14	3748.39
C054	Amp	0	2948.24	6159.29	0	0	0	25322.2	8278.28	0	4899.86	0	0	0	0	6319.9	0	5763.41	1486.53	0	0	9042.01	5514.85	10807.84	1104.93	0	4283.57	2361.63	0	0	0	0	0	0	0	1178.79	1206.04	0	0	957.74	0	0	4195.62	2755.69	3556.46	1074.44	0	0	2100.53
C055	TetAmp	3597.31	0	0	0	0	0	9136.91	3006.46	0	0	10841.17	14089.92	1011.71	0	1242.43	7339.84	4697.44	0	2364.78	0	2982.66	4126.45	3247.72	1974.64	0	0	0	0	1692.72	0	0	0	0	0	1752.95	0	1306.49	0	1114.17	0	0	3104.52	3013.45	2762.68	0	1044.15	0	2749.68
C068	TetKana	0	1945.22	0	0	0	0	14436.69	4158.3	0	0	6057.24	8497.32	0	0	1526.89	12543.79	6436.15	0	1988.13	0	5799.86	3562.78	3800.25	2054.9	1319.17	0	1457.74	0	927.71	0	0	0	0	0	1148.11	0	2292.63	0	1236.88	0	0	3500.47	3045.7	2992.24	0	0	0	2772.02
C069	CipTetAmp	4177.21	2255.35	0	3458.45	0	0	21072.35	6021.64	0	3822.96	10776.89	14937	0	0	1674.95	7995.74	3880.25	0	2494.84	0	5433.67	3571.2	4743.46	2732.48	0	2545.06	0	0	1374.59	0	1397.85	0	1033.3	1249.1	4021.79	1334.22	1374.54	0	0	0	0	3027.36	2789.32	0	1096.65	1698.17	0	2756.99
C070	CipTetAmpStrepKana	1391.44	3653.32	0	2882.02	0	2092.73	30578.25	9307.47	0	0	12372.37	16564.17	1419.8	0	2396.09	3976.85	5130.9	0	2115.19	0	13405.91	4355.46	4464.64	2481.97	1557.52	0	0	0	888.7	822.21	1141.21	2449.8	0	0	0	0	0	0	0	0	0	3067.14	0	2665.07	0	1180.23	4472.16	0
C072	S	12296.48	0	0	6170.85	0	0	8141.8	2631.76	0	0	9219.21	12650.69	0	0	0	6607.43	4104.81	0	1753.1	9897.12	0	3822.4	3351.62	2958.55	1322.6	0	0	0	1536.54	1338.57	1302.68	0	0	3163.32	4402.27	0	0	2535.01	0	0	0	3093.05	3249.01	0	0	0	4126.31	0
C073	TetKana	1138.89	0	0	0	0	0	7425.55	1529.34	0	0	5773.12	8715.15	0	0	1865.95	11035.83	6084.1	0	1956.33	0	0	3285.49	3497.95	1496.74	2631.95	0	0	0	815.22	0	744.58	0	808.15	0	1052.41	0	1853.76	0	1329.44	0	0	3382.52	2876.03	2333.94	601.15	0	0	2661.17
C075	Cip	4035.43	0	0	4254.53	0	0	14569.87	4930.29	0	4009.97	20724.72	23671.54	1744.84	1859.11	3143.26	16305.17	6498.92	0	4038.74	6375.1	0	4176.33	5857.21	5043.03	0	4173.03	0	0	1472.18	1109.92	1203.4	0	1087.08	0	1411.96	0	1313.55	0	0	0	0	5232.15	2552.59	0	1679.32	0	3320.57	0
C076	CipAmp	11703.78	0	0	4129.24	0	0	17842.47	6375.19	0	4661.6	11695.17	14929.13	0	0	1607.31	9315.35	6102.83	0	2332.14	6142.52	0	4166.7	3336.06	3993.5	2224.99	2251.54	0	0	1167.55	1403.63	1285.37	0	0	1574.94	3225.3	0	0	1464.11	0	0	0	4367.15	2337.17	0	0	1009.81	2670.55	0
C077	CipTetAmp	5905.02	0	1628.8	2629.49	0	0	10199.81	2837.4	0	0	6158.8	8275.1	0	4105.88	3856.19	0	6565.8	1811.56	0	5411.96	0	5827.4	4160.32	4928.56	0	4557.51	1583.51	0	1855.36	0	1825.24	0	0	1074.59	3516.65	1328.59	0	0	0	0	0	5405.91	4589.91	2507.17	1232.67	0	4659.55	0
C078	Cip	2249.99	0	0	3919.31	0	0	24667.54	8021.1	0	4321.91	22841.86	25749.63	2585.89	3557.3	1408.7	13780.54	8070.41	0	5276.78	4596.22	0	5497.93	6452.93	10265.86	0	0	0	0	1506.06	2670.52	2342.6	0	0	0	0	0	1347.58	1248.96	2010.26	0	0	5511.87	2638.37	0	1343.86	2744.34	2520.14	0
C079	CipTetAmpStrepKana	2515.08	0	2066.3	0	0	0	23045.23	8323.71	0	5631.09	15228.56	20675.79	2245.11	0	4047.94	8116.34	7898.54	0	3032.8	7531.29	0	5310.75	7670.6	4413.02	2667.93	2854.99	0	0	1401.46	1161.25	1463.5	0	1134.74	0	1148.7	0	1747.68	0	1369.57	0	0	5104.53	3825.82	3919.9	1378.28	1745.36	5652.14	0
C080	CipTetAmpStrepKana	3604.64	6882.45	4830.67	5560.01	0	3935.52	29985.18	13213.68	0	7008.41	14906.41	20193.81	2563.28	0	5091.37	8832.95	8171.72	0	4065.83	0	0	6210.54	8588.41	5265.73	2991.53	4393.35	0	0	0	2095.44	2985.03	2505.38	1083.19	0	1512.02	0	0	0	0	0	0	5503.72	0	4238.82	1993.22	1667.35	6850.44	0
C081	CipTetAmp	0	0	0	0	0	0	21157.04	3919.16	0	1516.61	8378.71	11971.63	0	4072.71	5431.31	5541.7	7471.37	2042.71	0	3938.91	0	4794.13	9007.1	4449.84	0	5261.22	0	1150.12	0	0	1251.9	0	0	1115.64	0	0	0	1085.57	1651.3	0	0	7951.96	3409.18	0	1275.49	0	4237.98	0
C082	CipTet	0	0	1551.3	0	1821.22	0	6613.56	0	0	0	2063.8	2921.5	0	4723.68	6138.69	0	7018.69	3776.86	0	0	0	6197.91	2467.67	3628.27	0	9805.41	0	1427.14	1472.13	0	1695.32	0	886.23	1073.97	0	0	0	1145.93	1957.73	0	1796.49	6991.94	4809.59	4696.05	0	0	4153.99	0
C083	S	0	0	0	0	0	0	5435.14	0	0	0	781.6	1288.12	0	0	1055.04	9524.55	0	0	0	3270.19	0	2038.25	2643.21	0	1203.09	0	6557.44	0	0	0	0	0	0	0	0	0	0	0	0	0	0	2236.14	0	1949.16	0	839.35	1686.19	0
C085	Cip	3814.88	0	0	4220.54	0	0	17366.6	4137.18	0	0	12036.73	13745.13	1333.25	2149.42	2724.86	9094.19	6653.7	1669.95	1893.08	5576.01	0	4530.94	3391.97	3896.18	0	3470.62	2081.37	0	1416.34	0	782.43	0	0	895.45	1594.41	0	1267.94	727.42	1056.21	0	0	5331.38	2593.07	0	936.38	0	2741.25	0
C088	CipTet	3105.7	0	0	2900.15	0	0	11812.51	2576	0	0	26654.04	30371.8	1541.19	0	0	18786.97	0	0	7303.33	6817.02	0	4729.58	4636.05	6455.63	3713.33	0	0	0	2504.65	2908.91	2131.06	0	0	0	1841.17	0	2626.25	1271.69	1761.35	0	0	4045.33	2849.72	0	890.99	2176.75	4218.22	0
C089	Cip	3686.16	0	2575.6	4528.85	0	0	20690.87	5567.79	0	3647.03	14362.93	18140.17	1599.96	0	2704.98	11106.91	6543.39	0	2502.98	7490.44	0	0	2513.24	3204.81	2303.65	3295.9	0	0	1017.3	0	877.56	0	0	0	1856.26	0	1353.44	956.76	0	0	0	4295.53	0	3199.47	1126.09	753.41	3377.45	0
C090	CipAmp	9560.81	0	0	0	0	0	7183.35	3046.41	0	0	4457.56	6668.03	0	1629.58	2414.04	5508.27	4605.47	2286.46	1199.85	0	1711.71	3388.12	3776.07	2542.92	0	5259.21	0	0	1234.81	0	1625.97	0	0	1781.5	3943.37	0	1366.43	0	0	0	0	3306.32	2694.73	2771.39	1574.7	0	0	1772.43
C091	CipTet	8377.62	6781.4	0	5010.29	0	0	27989.2	10076.18	0	5751.96	7743.39	11824.88	2315.29	4719.93	0	10077	8135.41	0	2794.72	0	11202.59	0	4321.15	8412.1	0	0	0	0	1726.98	3220.33	3320.46	0	1772.71	0	3675.27	0	2274.53	1440.32	2188.71	0	0	6017.21	3504.17	0	0	2610.36	3500.29	0
C093	Amp	0	0	0	0	0	0	6269.38	0	0	0	6377.58	9405.45	0	0	0	11066.13	0	0	2409.62	6947.71	0	3084.73	0	2296.1	2460.68	0	1631.61	0	1154.85	660.74	1137.06	2193.96	0	0	1993.81	0	1994.26	0	885.86	0	0	2644.27	2247.11	1976.81	0	0	0	2247.08
C094	CipTet	0	0	0	0	0	0	0	0	0	0	0	0	0	0	0	0	6802.6	0	0	0	4465.07	0	4905.2	7388.87	0	0	1429.37	0	0	1320.93	5086.67	0	1444.74	0	2578.09	0	0	958.44	2048.86	0	0	7578.22	2878.67	0	0	0	3326.4	0
C095	CipTet	1849.48	0	0	3369.41	0	0	19768.91	4174.09	0	0	13158.61	15956.19	0	1893.02	4305.98	0	5094.13	1238.09	0	0	4835.53	0	4139.92	4082.33	0	3095.18	722.96	1049.17	1465.05	0	1549.87	1576.61	1075.19	0	1693.43	0	0	0	1213.51	0	0	4398.04	3317.46	2530.26	1697.66	2063.95	0	4058.82
C096	S	0	4616.18	0	1800.81	0	0	15222.09	0	0	0	0	0	0	4160.96	0	0	6848.33	0	0	0	2019.12	3808.2	1549.31	4343.33	0	0	0	0	0	0	3175.56	0	0	726.3	0	0	0	669.65	1288.9	0	868.04	5436.27	0	3703.41	0	0	1706.7	0
C098	CipTet	9277.45	0	0	0	0	0	0	0	0	5972.89	12555.97	16909.08	0	9184.84	0	8804.29	8549.89	0	0	0	0	0	4517.34	8953.1	0	3203.75	1476.64	0	1699.55	1977.9	2918.12	0	1568.1	0	2475.83	1592.65	0	0	1587.7	0	0	7042.93	3341.73	0	0	2019.9	2677.94	0
C099	Cip	0	0	0	0	0	0	22521.82	4037.43	0	0	8986.07	12662.93	1247.59	2580.45	1784.85	4902.27	5509.84	1255.03	2067.12	0	0	5255.45	2684.42	4342.76	0	4112.08	0	0	1226.29	775.18	1756.4	3869.55	1206.18	0	0	0	1039.1	0	1400.76	0	0	5048.27	3636.65	3299.41	2032.61	0	2806.03	0
C100	CipTetAmp	13200.98	0	0	3411.99	0	0	13656.66	5734.73	0	4389.9	8880.57	11169.52	0	2466.07	0	0	6198.77	0	0	5877.68	0	5060	5738	6444.16	0	2247.63	0	0	1566.6	1985.09	1769.66	0	1349.87	1460.93	2691.72	0	0	2210.66	1398.73	0	0	5227.06	3127.03	0	1283.08	0	2123.64	0
C101	CipTet	7342.23	0	0	5220.01	0	0	17211.1	7002.73	0	6402.33	10674.44	15620.66	0	8428.53	3088.09	15415.82	11017.41	0	0	0	0	0	4709.66	12302.72	0	0	2094.98	1922.04	1606.65	2875.53	3677.18	0	1992.39	0	3260.28	0	0	1974.13	2345.79	0	0	10901	3986.44	0	0	1906.34	4123.93	0
C102	CipAmp	4444.23	0	0	5934.73	0	0	19236.21	0	0	0	25954.29	0	2321.45	0	0	26010.99	0	0	7064.26	13481	0	6809.92	9026.18	7099.7	4130.5	0	0	0	2855.03	3246.8	2547.48	3320.88	1369.73	0	2829.2	0	3199.99	0	0	0	0	4775.29	3996.16	0	1766.17	3416.62	4780.42	0
C103	Cip	3608.27	0	0	3363.13	0	0	0	5696.61	0	4843.84	5587.42	8073.03	0	2353.79	3664.99	6926.3	6346.42	0	0	6634.23	0	2453.48	3477.1	3380.38	0	3973.68	0	0	0	780.73	1627	0	0	0	0	0	0	1503.15	0	0	0	6172.51	0	3730.37	0	0	2026.3	0
C104	Cip	3908.05	0	0	0	0	0	4937.83	0	0	0	0	0	0	6476.06	1848.72	0	6779.78	0	0	0	0	6175.65	2261.81	6460.97	0	0	0	1017.27	1209.83	0	2575.53	0	0	1148	2970.22	0	0	0	1469.62	0	0	5900.11	3992.1	3676.28	0	0	3126.11	0
C106	TetKana	6775.86	0	2835.82	0	0	0	12961.5	4108.78	0	0	6500.65	8896	0	0	3358.4	4129.52	4920.03	0	0	5848.17	0	4680.02	2403.95	0	0	5439.85	0	0	1169.72	1785.6	1585.43	0	0	0	3983.32	0	0	2041.42	0	0	0	4008.15	0	3203.23	1558.32	0	1924.91	0
C107	CipTet	0	0	0	0	0	0	0	0	0	0	0	0	0	0	0	0	5573.46	3467.26	0	0	6278.37	4927.89	10654.58	3346.82	0	10949.19	1505.41	721.3	0	0	1188.65	1463.06	825.28	831.06	600.07	0	0	0	1189.91	0	0	5629.12	0	3264.65	1369.63	0	1411.22	0
C109	Tet	0	0	0	3568.51	0	0	0	8256.52	3701.79	0	0	0	0	3272.01	2860.52	0	5706.8	0	3864.43	0	4637.75	5792.29	0	2767.6	0	1568.92	0	0	0	844.04	1311.76	0	0	0	1636.91	0	0	0	0	0	0	5491.46	0	4212	0	0	2891.37	0
C110	CipTetAmp	0	0	0	0	0	0	0	0	0	0	2790.49	0	0	0	2768.29	0	0	0	0	0	0	0	0	2128.08	0	2572.81	0	0	1162.05	878.51	781.94	0	0	0	886.25	0	1688.16	1300.91	1751.89	2792.82	0	8311.25	0	3708.11	0	0	0	1350.26
C111	CipTetAmpStrepKana	0	0	0	0	0	0	0	0	0	0	0	0	0	0	0	0	0	0	0	0	0	0	10562.71	0	0	0	0	0	0	0	0	3550.92	0	0	869.29	0	0	0	760.02	0	0	3874.7	2180.87	2686.36	0	1140	2476.41	0
C112	CipTetAmpStrep	0	0	0	0	0	0	0	0	0	0	0	0	0	0	0	0	0	0	0	0	9453.55	3324.64	7666.01	5600	0	10035.86	0	0	0	0	1849.14	1467.95	0	0	1706.36	0	0	0	1052.08	0	0	4044.24	0	2620.96	0	1219.23	2575.97	0
C113	CipTetAmp	0	0	0	0	0	0	0	0	0	0	0	0	0	0	0	0	4521.81	0	0	0	8187.07	3032.36	4702.74	0	0	3361.09	2670.82	0	0	0	0	2899.16	998.6	0	0	0	0	0	0	0	1405.53	4655.93	0	2865.45	0	0	0	834.51
C115	CipTetAmp	0	0	0	0	0	0	0	0	0	0	0	0	0	0	0	0	0	0	0	0	12653.24	4431.34	0	0	0	1963.45	1963.29	0	0	0	0	1591.04	0	0	0	0	1025.81	0	0	0	0	5038.68	0	3490.44	0	0	0	0
C116	CipTetAmp	0	0	0	0	0	0	0	3558.51	0	0	0	3831.4	0	0	1291.25	3400.64	5067.1	0	0	0	7648.76	3892.94	3324.01	1300.86	0	0	2182.78	0	0	0	0	3028.1	0	0	0	0	1319.12	730.86	1164.86	0	0	4366.67	3153.41	3304.19	0	0	0	1331.86
C117	Amp	0	7244.79	0	4616.65	0	2986.39	33984.56	11322.29	4709.71	0	0	0	993.74	4339.09	2175.26	0	4567.34	0	0	0	5169.72	3255.55	0	3865.73	0	0	2518.11	0	0	0	1827.34	1731.16	0	0	0	0	0	0	903.11	0	0	3921.65	2669.98	2777.71	0	0	1434.01	0
C118	CipTetAmp	0	3608.73	0	0	0	0	25968.01	6608.9	3053.95	0	2141.48	3695.4	0	0	2080.26	0	5074.37	0	0	0	9925.55	4576.51	2809.95	1460.23	0	0	1213.82	0	993.67	0	0	1598.15	0	0	0	915.81	0	0	1005.63	0	0	4029.8	2877.46	0	0	0	0	1995.64
C119	Cip	3826.52	9985.52	0	6320.71	0	4427.65	29246.64	10588.44	5816	0	7231.19	9997.03	0	10260.19	5116.95	6304.81	9935.05	0	0	0	6518.71	6201.14	3140.15	10762.92	0	3321.02	0	0	1603.73	1603.98	6486.12	0	0	0	0	0	0	0	2323.75	0	0	8858.93	5388.41	6285.76	0	0	4459.26	0
C120	S	2550.71	8560.77	0	3898.41	0	3500.69	34672.79	11223.43	0	0	11353.78	14805.51	1332.15	3605.76	0	6553.88	4188.92	0	0	0	11675.21	3907.28	4215.35	5496.41	2536.73	0	0	0	0	0	2143.98	0	1376.88	0	0	0	0	1005.28	1250.45	0	0	4440.2	1867.46	0	977.2	0	2009.76	0
C121	S	0	0	0	0	0	0	9585.47	1943.47	0	0	0	0	0	0	1669.79	0	6088.69	0	0	0	6323.83	3857.56	3531.61	1108.75	0	0	5470.77	0	0	0	886.19	1287.68	0	0	0	0	0	0	914.88	0	0	4243.95	0	3170.06	0	854.13	2100.63	0
C122	CipTetAmp	0	9507	0	4882.74	0	3644.65	36087.44	15528.07	0	0	0	0	2100.94	0	4193.07	0	6404.04	0	0	0	9852.44	5819.32	3641.81	2434.8	0	2551	1737.45	0	0	0	0	1106.12	0	0	0	1726.98	0	0	1209.19	0	0	5103.73	3087.62	3416.76	0	0	0	1927.13
C124	Amp	0	1901.64	0	0	0	0	21022.15	3798.65	0	2078.73	0	0	670.32	0	1221.79	0	4282.25	0	0	0	6408.74	2500.31	1664.96	786.71	0	0	2442.85	0	0	0	623.14	1862.83	0	0	0	581.58	0	0	652.96	0	0	2800.32	0	2069.82	0	0	1270.74	0
C125	S	2594.81	8475.89	0	4683.74	0	3383.91	29052.34	9685.43	3992.12	4964.68	2295.06	3645.17	0	5263.7	4444.78	0	7064.66	0	0	7142.88	0	4169.31	2359.26	5639.25	0	0	5995.93	1603.26	0	1238.64	3262.72	0	0	0	0	0	0	1161.15	1277.73	0	0	6351.18	0	3861.67	0	0	4657.64	0
C126	CipTetAmp	4779.39	0	2254.84	0	0	0	13638.18	4728.65	4304.61	0	5957.29	7398.64	0	2079.53	2621.83	0	5940.72	0	0	7335.75	0	6369.76	3768.05	4173.07	0	0	0	0	1705.59	1411.04	1193.31	0	1205.36	925.52	2146.42	900.38	0	0	1128.28	0	0	4810.16	3652.96	0	0	0	2915.33	0
C127	S	0	5202.41	0	2952.14	0	0	25482.98	6184.83	0	3180.71	0	0	0	5187.41	1956.05	0	7519.86	0	0	5559.97	0	3980.77	1360.85	5381.1	0	0	1745.62	0	919.36	0	2258.71	2024.72	0	0	0	0	0	869.48	1478.33	0	1139.57	6322.06	3671.12	4293.72	0	0	1703.41	0
C129	S	0	3736.04	0	0	0	0	23666.42	6453.6	0	3126.15	0	0	0	5339.69	4095.47	0	7090.15	0	0	0	2749.06	4202.7	0	4593.74	0	1617.46	2885.61	0	1032.02	0	2942.39	1670.09	0	760.42	0	745.79	0	921.63	1611.75	0	1494.72	6857.76	3680.39	4505.71	0	0	2419.15	0
C130	CipTet	6993.65	2186.28	0	3609.87	0	0	23804.76	6410.6	5899.8	4916.41	8392.2	9966.87	0	0	1512.56	4470.41	4850.91	0	1844.18	0	9653.83	4822.08	4306.41	4093.58	0	1754.4	0	0	1659.94	2263.98	1300.14	0	0	1028.53	3332.82	1392.27	0	1141.73	1022.37	0	0	3614.47	2698.62	0	0	1666.39	2734.6	0
C132	CipTetAmp	7348.84	7646.79	0	5803.6	0	0	27426.03	9672.62	0	6807.7	0	0	0	3857.26	4540.02	0	6816.17	0	0	12660.91	0	7883.81	6194.06	5377.21	0	4450.65	0	0	0	0	0	0	1532.1	1445.28	3589.01	0	0	0	1446.57	0	0	6694.74	5058.17	0	0	0	4187.72	0
C133	CipTetAmpStrepKana	2691.5	7376.7	0	0	0	0	33585.75	13824.29	0	8985.92	14893.46	20043.44	2179.44	0	6226.63	5372.46	9422.57	0	2953.24	0	19343.83	7914.34	11547.83	4792.9	0	4894.71	0	0	1780.3	1901.23	1824.13	4190.95	0	0	2124.55	0	0	0	1509.77	0	0	6582.18	0	4938.48	1783.91	1806.09	5964	0
C134	CipTetAmp	0	3710.23	4462.41	0	0	0	24006.16	4509.98	0	2477.9	0	0	0	0	3659.9	0	6068.64	0	0	0	3379.75	5575.49	3470.42	2003.52	0	3422.85	0	1993.97	1623.85	0	0	1295.06	0	1323.23	1931.02	1215.76	0	0	1974.6	0	0	5792.91	4497.32	4960.44	0	0	3338.55	0
C135	S	0	5488.37	0	2865.88	0	2199.56	27379.76	6492.03	0	3854.1	4490.56	6762.69	0	0	2514.44	0	4427.08	0	0	0	2543.96	3991.38	1110.25	1579.64	0	3158.24	3116.84	934.46	495.11	0	0	2397.57	0	1220.06	0	0	0	1947.8	1347.02	3456.64	0	7237.03	0	3115.87	0	0	967.63	1454.69
C136	S	0	16272.99	0	5853.66	0	6487.32	33944.06	14105.65	0	7877.8	5290.57	0	2735.85	0	2970.88	0	5648.26	0	0	0	8762.63	0	2318.09	2704.96	0	3089.63	0	0	0	0	0	1810.55	0	0	0	0	0	2261.51	0	0	0	8244.76	0	4145.55	0	0	2282.76	0
C137	S	0	7455.45	0	2674.15	0	2903.93	27611.02	6698.08	0	0	0	0	896.92	0	2927.63	0	6341.02	0	2819.28	0	2507.53	6296.13	1409.6	1053.13	0	2769.43	1499.53	918.62	0	0	0	1177.24	762.48	1346.78	1049.48	0	0	1300.53	0	1916.48	2384.44	7833.96	0	4428.46	0	0	3027.36	0
C138	S	5653.05	11021.23	0	7097.87	0	4689.42	32012.21	12376.5	7500.74	0	0	0	0	0	4789.02	0	4756.18	0	5383.05	0	8749.91	6015.86	2518.97	0	0	2784.61	0	1363.72	0	0	0	0	0	1216.27	4993.87	0	0	1907.34	0	0	0	6476.15	0	3172.11	0	0	4222.4	0
C139	Cip	2121.95	0	3426.76	2840.54	0	0	19216.54	4156.74	3059.05	0	0	3106.89	0	0	4587.83	0	5779.12	0	0	0	4824.67	6401.6	4626.99	2034.36	0	1978.3	0	0	1326.51	0	0	2008.18	0	0	1395.21	0	0	897.43	1574.3	1337.96	1178.02	6248.4	4290.69	4212.5	0	1268.46	2453.21	0
C140	S	0	13440.24	0	4110.28	0	3872.05	33473.17	8968.63	4295.33	0	0	0	0	0	0	0	7161.22	0	0	0	1919.75	3330.19	0	0	0	0	0	1000.83	0	0	0	0	0	0	0	0	0	0	0	2422.94	2495.33	7474.24	0	5307.08	0	0	2235.1	0
C142	Cip	1801.29	7780.68	4680.11	5954.73	0	3105.64	37313.65	12397.22	4979.77	0	3110.61	4414.41	1357.53	0	2710.78	0	4323.66	0	0	0	10491.08	0	2258.38	2167.92	0	2704.86	0	0	0	0	0	0	0	0	1932.38	0	0	0	0	0	0	3733.31	0	2594.95	0	0	2813.61	0
C143	Cip	5253.18	9707.24	0	7387.85	0	4644.79	32568.62	11776.72	6641.56	0	0	0	1942.68	0	4627.79	0	4858.91	0	0	0	12616.01	0	3474.61	0	0	6257.4	0	0	0	0	0	0	0	0	3249.44	0	0	0	0	0	0	4094.94	0	2299.94	0	0	2775.87	0
C144	Cip	2664.08	9126.35	0	5163.31	0	3337.17	35263.73	11052.11	3989.89	0	1439.19	2480.48	1481.46	0	4614.82	0	5236.24	2399.46	0	0	9370.36	0	3337.67	2485.79	0	5395.87	0	0	0	0	0	0	0	0	2890.06	0	0	0	0	0	0	5152.32	0	3400.18	0	0	3391	0
C145	S	5933.28	6234.79	0	4987.67	0	2595.83	29210.12	8461.61	5800.97	0	2240.42	3464.68	0	6784.64	2378.71	0	6444.27	0	0	8224.64	0	5536.65	4654.76	6255.82	0	2377.95	0	1757.85	1562.6	3249.1	3566.22	0	1947.1	0	3568.54	1861.21	0	0	1877.96	0	0	6260.65	3832.45	0	0	1193.81	3062.41	0
C146	S	0	10176.01	0	4313.95	0	0	29209.24	8735.29	0	0	0	4213.95	0	1894.15	2128.3	0	4066.87	0	0	0	0	3369.17	1910.79	2157.42	0	1521.8	0	0	0	0	0	1944.44	806.95	0	0	0	0	0	1008.37	0	0	4585.94	2435.29	0	0	0	1840.01	0
C147	S	0	1918.41	0	0	0	0	16103.83	3060.12	0	0	1774.23	2373.32	0	1933.07	0	0	2840.42	0	0	3424.94	0	2568.95	1254.86	2267.89	0	0	0	0	652.33	0	661.42	1836.41	0	0	958.93	0	0	0	648.65	0	0	2719.51	1906.25	0	0	0	1075.53	0
C148	TetKana	0	1167.34	0	1659.09	0	0	16370.1	2619.75	0	0	2413.53	3918.68	0	883.57	857.54	0	5583.69	0	532.04	0	3136.76	4979.01	0	1826.7	0	0	1979.46	0	999.25	0	662.26	2085.96	0	0	0	0	521.73	0	972.6	0	0	3809.68	2967.24	2982.1	0	0	0	1444.32
C149	TetKana	0	0	0	0	0	0	8930.66	1490.65	0	0	8819.65	12310.42	0	0	0	9983.49	5699.98	0	2583.62	0	3110.2	5667.38	1641.36	3074.47	2445.85	0	1408.69	0	1096.52	0	1428.37	1406.73	0	0	763.26	0	1582.77	690.71	1098.84	0	0	3886.26	3015.56	2071.16	0	1258	0	1601.61
C150	TetKana	0	0	0	0	0	0	9615.7	2251.84	0	0	8333.27	11449.16	0	0	0	7568.02	6604.82	0	1583.12	0	3067.61	6019.66	1774.01	2630.3	1972.63	0	2822.73	0	1338.08	679.46	977.5	1605.72	0	0	0	0	731.87	741.38	1168.32	0	0	4495.81	3355.33	2933.96	0	845.82	0	1352.51
C159	CipTet	2138.22	2567.77	2068.42	0	0	0	18460.29	3772.79	4409.55	0	9900.65	12948.35	0	0	2398.68	3209.39	2202.46	0	1769	0	7449.81	0	4104.39	2906.79	0	1923.44	0	887.8	0	1270.97	1264.57	1977.19	918.36	0	2976.96	0	658.37	0	0	0	0	2149.8	1394.55	0	1140.61	1785.59	0	2926.35
C161	S	2094.73	6051.29	0	3686.06	0	2769	32778.7	9507.5	0	6919.6	7042.45	9996.98	1189.82	2007.96	3900.35	9762.15	6566.07	0	0	0	5518.89	2481.03	2048.57	3535.56	1554.11	2983.36	1387.71	0	0	0	1868.24	0	0	0	0	0	0	0	0	0	0	4355.63	0	2866.08	0	0	2804.59	0
C162	S	1727.74	9195.92	0	3767.32	0	3845.77	35108.18	10095.3	4415.89	0	8795.89	12311.27	1420.23	0	2547.43	0	6008.86	0	1791.16	0	11200.15	4350.17	4001.18	3266.34	0	3702.6	0	0	0	0	1431.18	0	0	0	2120.12	0	0	0	0	0	0	4762.73	0	3133.79	0	1211.68	5831.42	0
C167	S	0	14105.49	0	4306.3	0	5262.5	31741.69	12032.43	4973.9	0	1826.39	2389.4	0	9332.98	2362.48	0	5672.5	0	0	0	6657.91	2779.96	1795.04	8190.4	0	2117.14	0	0	627.58	0	4786.38	0	0	0	0	0	0	0	1472.84	0	0	4966.28	0	2622.99	0	0	2020.7	0
C171	Amp	3107.34	0	0	0	0	0	10922.15	1788.35	3400.2	0	15283.46	18262.95	0	0	3007.5	18052.23	0	0	3747.99	7800.1	0	2796.1	4443.24	2729.14	4234.05	0	1639.49	0	0	0	1317.33	2549.52	0	752.62	1473.88	0	3247.15	0	0	0	0	3115.2	0	1471.96	0	0	0	1613.59
C173	S	0	11529.44	0	0	0	4661.61	30231.4	9024.3	0	3921.11	0	0	0	12225.48	7905.6	0	7060.36	2992	0	0	4528.9	4094.78	3808.44	10553.09	0	5443.3	2527.77	1098.21	0	0	8188.97	0	0	0	0	2824.78	0	1456.36	2234.8	0	2030.14	7431.49	0	3643.54	0	0	5028.83	0
C174	CipAmp	7520.13	12259.74	0	4772.78	0	0	25343.32	8218.18	7271.35	5630.81	12093.16	14982.48	0	7035.76	6369.52	5766.63	4517.74	2158.49	0	6158.03	0	4739.46	4180.68	5249.52	0	5213.96	0	1241.65	0	1435.27	1949.35	0	0	0	4125.8	1330.89	0	1378.63	1096.5	0	0	4203.36	2127.38	0	0	0	2471.49	0
C175	CipAmp	4647.85	12075.75	0	4304.9	0	0	25523.3	6646.52	5541.42	4665.75	9078.46	12058.08	0	3866.75	5133.61	7100.5	6291.17	3443.39	0	0	4204.34	4616.19	5339.48	5664.9	0	8567.19	0	2017.94	1410.59	1511.06	2329.37	0	0	0	2739.82	0	1301.29	0	1208.51	0	0	5833.5	3485.76	2759.12	1306.99	0	0	2174.17
C177	S	3240.92	0	0	0	0	0	15540.99	4149.74	4308.46	0	9593.97	12699.46	1600.5	0	2425.47	3515.66	6457.25	0	2545.15	0	6371.27	5082	5723.03	6336.4	0	0	0	0	2826.64	3252.24	3231.97	0	0	0	2517.74	1526.34	0	0	1216.51	0	0	3893.18	4348.07	3310.11	0	0	3210.1	0
C183	CipTetAmp	9036.61	0	0	3775.59	0	0	18133.96	5306.46	5752.68	0	7980.22	10769.25	0	3862.31	4650.56	0	5153.91	2579.52	0	7775.19	0	5157.48	5145.2	5249.32	0	5324.71	0	0	1496.44	1619.22	1482.06	0	1074.46	0	3763	1247.69	0	0	973.5	0	0	4588.75	2867.03	0	0	0	2441.59	0
C184	S	1806.91	9012.87	0	4864.64	0	3811.73	29759.89	11337.55	0	0	7931.49	10906.09	1589.86	4871.6	10194.51	2505.49	6235.24	6449.7	1912.24	0	8292.21	4310.58	7732.04	6734.44	0	14302.17	0	0	0	0	1975.25	2834.81	0	0	0	0	2240.31	1988.67	1805.5	0	0	7699.78	3268.59	3648.47	0	0	2068.27	1908.61
C185	Tet	6210.02	2886.58	0	4353.75	0	0	17053.94	6537.96	8143.09	5389.1	22121.21	26675.13	2587.57	3166.47	0	13163.47	8556.66	0	5964.54	9367.75	0	6059.82	6914.7	10025.77	3346.39	0	0	0	2052.43	4626.78	3389.96	0	0	0	2794.7	0	1309.92	0	1979.35	0	0	5378.46	3159.29	0	0	2665.25	4073.32	0
C186	CipAmp	0	2375.02	3698.13	0	0	0	13211.02	3214.35	0	2814.07	0	0	0	1915.9	8575.9	0	5389.11	4162.24	827.37	0	1798.69	4504.28	5599.82	1724.89	0	12635.55	0	1539.54	0	0	1102.7	0	1154.95	0	898.15	0	0	0	980.49	0	0	4291.94	0	2967.35	676.69	0	1890.88	0
C187	CipTetAmp	6978.65	8973.53	0	0	0	0	18947.11	4564.96	4641.17	0	1683.86	2821.64	0	2055.52	6592.4	0	5047.48	3184.32	0	0	1769.03	4373.55	5224.78	2711.2	0	7343.62	0	2135.1	0	0	1508.1	0	1482.39	0	3804.41	0	0	0	931.04	0	0	4638.63	0	2672.69	0	0	1914.38	0
C188	CipTet	0	4164.8	1572.42	0	0	0	16507.93	3312.58	0	2152.66	0	0	0	2714.91	5997.72	0	6008.14	2880.13	0	2761.86	0	4458.86	6341.85	2189.3	0	7338.77	0	0	0	0	812.32	0	979.4	829.19	0	0	0	893.08	1622.92	0	1634.72	6908.14	0	3733.3	958.9	0	1438.11	0
C189	S	0	0	0	0	0	0	12048.36	2329.24	0	0	0	0	0	2978.49	2457.12	0	5534.03	916.96	0	0	1941.53	4439.51	1452.02	2429.77	0	2324.1	4474.79	1086.37	753.83	0	1829.3	0	0	0	0	0	0	0	1237.04	0	0	6368.13	3440.23	4359.67	0	0	2549.37	0
C190	S	0	0	0	0	0	0	9541.79	1293.59	0	0	0	1846.6	0	1386.1	1539.56	0	4799.91	0	0	0	2510.92	3832.79	1213.67	1375.97	0	1602.18	2946.83	601.82	749.5	0	891.76	1660.79	0	734.77	0	0	0	759.3	1200.59	0	1173.13	5083.24	3370.69	3788.51	0	0	1817.53	0
C191	S	0	0	0	0	0	0	7723.2	0	0	0	0	0	0	0	0	0	2449.51	0	0	0	1926.83	2834.56	0	0	0	0	0	0	0	0	0	2014.49	0	577.12	0	0	0	887.8	1130.89	0	1543.37	4071.79	2846.14	2793.77	0	0	2257.52	0
C192	S	0	0	0	2632.75	0	0	13714.3	2814.27	0	0	0	1395.38	0	1936.61	1431.72	0	5497.04	0	0	0	2079.95	4388.71	1434.49	2095.68	0	0	2392.45	940.82	863.93	0	1199.52	1752.21	0	1298.07	0	0	0	1920.24	1223.12	0	2521.22	8431.82	3842.26	4949.47	0	0	2613.04	0
C193	S	0	0	1006.47	0	0	0	12416.3	3338.12	2456.46	0	1163.51	1743.17	0	2764.75	1967.61	0	5841.75	0	0	0	2504.43	4274.34	1905.67	2349.64	0	2926.31	3285.35	0	809.74	0	990.14	0	0	0	0	0	0	0	872.72	0	0	4583.63	0	4282.4	0	0	2121.32	0
C194	Amp	2620.8	1134.06	0	0	0	0	19954.33	4731.03	2958.61	0	9629.44	11920.11	0	0	3182.79	13415.26	6837.85	0	3197.54	0	13394.28	4539.17	5525.4	2795.74	2757.2	0	2162.57	0	0	0	1614.07	1630.56	0	1101.09	1566.1	1234.03	1689.72	0	1166.15	0	0	4229.02	0	2737.78	0	0	0	2174.26
C197	S	0	14515.44	0	6634.14	0	5334.32	33184.98	15286.5	0	7473.37	3060.85	4973.66	2139.15	9052.47	4023.18	0	5713.66	0	0	0	15368.56	3849.47	2007.41	7755.8	0	0	1785.56	0	0	0	5084.49	1539.5	0	0	0	0	0	0	1288.81	0	0	5783.87	0	2821.71	0	0	3172.92	0
C198	S	2558.04	11962.95	0	5620.12	0	4330.62	32895.76	12540.43	0	8633.11	3715.83	5782.88	1485.9	4569.53	3200.93	3822.32	4779.62	0	0	0	6647.53	2734.27	1783.92	3939.51	0	2175.26	1059.03	0	0	0	2517.58	0	0	0	1472.37	0	0	871.12	0	0	0	4723.87	0	2044.57	0	0	1841.05	0
C199	Amp	4836.65	0	0	0	0	0	14234.49	2576.79	5549.59	0	19843.55	22068.04	0	0	2452.55	23047.64	0	0	4748.96	8989.05	0	5389.77	6432.75	4380.1	5272.61	0	3475.85	0	1041.06	0	1949.5	4027.27	0	1428.77	2481.16	0	1096.35	0	1256.84	0	0	5681.42	3055.38	3123.42	0	0	0	3180.48
C200	S	3545.97	2851.73	0	3544.79	0	0	23389.08	6348.9	0	4629.86	13583.76	18823.83	1468.49	3419.04	2105.62	5935.27	4631.81	0	2403.1	7585.74	0	4093.74	3434.04	4809.84	1893.47	3197.83	0	0	1128.09	1124.17	1495.72	0	975.73	0	1324.34	0	0	982	1247.51	0	0	5128.19	2970.44	0	1134.14	0	2178.16	0
C201	S	3954.12	5874.8	0	3793.51	0	2629.71	25066.6	7321.07	5077.45	4729.32	10644.43	14027.09	1073.58	5084.26	3974.21	6317.66	5484.21	2823.34	0	5853.45	0	4656.85	4135.36	4936.05	0	5842.52	0	0	1029.11	0	2000.88	0	904.64	1053.71	1441.88	0	0	1331.18	1508.29	0	0	7266.92	3162.41	0	1304.69	0	2360.4	0
C202	Cip	5186.61	4180.31	0	4245.17	0	2440.35	23269.63	6832.91	0	5963.63	14604.46	18138.56	0	5330.03	4815.91	8342.59	5835.33	3063.47	2968.94	6787.5	0	4472.71	5202.69	6201.35	0	7771.23	0	0	930.25	1065.03	2051.89	0	970.09	855.32	1525.73	0	1366.74	1361.37	1492.39	0	0	6733.53	2644.32	0	1498.49	0	2202.54	0
C203	S	6289.75	2353.22	0	4279.42	0	0	20232.3	7020.96	0	6768.16	14156.58	18728.72	1317.7	3688.27	4155.58	7678.06	5043.79	3028.64	2982.88	6903.68	0	4383.06	4394.14	5211.5	2097.45	6749.09	0	0	0	2332.62	2593.59	0	1204.12	0	1988.45	0	1607.38	1497.78	1313.91	0	0	5856.01	2935.08	0	1874.03	0	3065.15	0
C204	S	0	12242.62	0	8643.1	0	5519.68	35370.62	13782.26	8469.88	9741.3	0	0	2100.58	9713.28	4852.78	4580	7519.4	0	0	9883.87	0	3983.31	2028.59	9630.62	0	0	0	0	0	0	6162.75	0	0	0	2529.55	0	0	1639.39	2065.11	0	0	7077.55	0	3082.38	0	0	3041.48	0
C205	S	0	8935.77	0	4137.37	0	3089.88	24180.11	8099.87	0	6833.15	0	9236.68	0	9152.37	4935.74	0	6814.63	0	0	6084.71	0	2971.18	0	10131.62	0	0	0	0	0	0	6513.03	0	0	0	0	0	0	967.81	1879.1	0	0	6632.3	0	3478.64	0	0	2965.74	0
C206	Amp	2873.71	0	3061.6	0	0	0	11964.63	4155.18	0	4039.21	0	0	0	4906.19	8274.09	0	6849.73	3949.12	0	0	0	4575.15	8743.38	3879.93	0	10135.92	3463.17	1057.99	0	0	1554.22	0	1164.39	1166.53	870.74	649.39	0	1486.59	1043.76	0	0	7493.28	0	3142.06	1265.87	0	1240.82	1497.16
C207	S	3548.61	7295.07	0	4873.68	0	2920.86	29590.36	11503.38	0	8989.2	0	9191.68	1452.2	0	6690.09	0	5685.17	3631.89	0	0	0	0	4494.2	2573.57	0	10411.37	0	1016.57	0	0	0	0	0	0	1633.19	0	0	1272.55	0	0	0	5468.13	0	3040.36	1880.18	0	2575.56	0
C208	CipTetAmp	0	5817.08	0	3499.09	0	2044.09	27114.55	7293.25	0	5254.8	0	10501.72	968.81	3551.17	11888.37	0	7024.08	0	0	0	5116.71	4033.09	6441.06	3847.07	0	0	0	0	0	0	2289.04	0	0	796.47	1344.38	0	0	0	0	0	0	6232.65	0	3700.87	982.57	0	0	1087.79
C209	S	2275.21	3159.63	0	0	0	0	23380.31	5279.52	0	5210.16	0	0	0	6238.72	7716.51	0	4796.86	0	0	0	0	0	4665.01	4796.13	0	0	0	0	0	0	0	2982.12	1226.41	1096.36	0	0	0	2014.13	0	2048.58	1942.13	6945.1	0	4105.65	0	0	3048.04	0
C210	CipAmp	3032.73	5856.7	0	4611.64	0	0	18923.2	6828	6956.95	5136.57	11104.07	16346.53	1911.34	7008.58	8665.7	4343.85	9825.75	0	1905.96	5259.82	0	7127.57	7893.93	7774.4	2048.77	0	0	0	0	1746.2	2418.3	0	2165.43	0	2976.06	0	3503.79	1147.53	2422.11	0	0	10835.82	3106.07	0	1928.36	1590.39	2836.39	0
C211	S	1618.76	2012.58	0	0	0	0	13716.05	4173.53	0	3199.59	4804.54	7243.53	0	1480.12	10691.89	2238.21	8038.07	2276.78	955.99	0	0	5331.2	1719.13	3204.77	0	5316.69	0	1095.68	1310.86	550.6	1776.35	0	753.01	804.18	980.06	0	0	938	1541.05	0	0	5906.13	3525.94	3907.32	0	0	0	2272.66
C212	S	2044.29	6108.67	0	3486.61	0	2462.72	21580.42	6601.75	4802.64	4583.42	0	4067.54	0	7206.73	6978.21	0	7634.96	0	0	0	0	2910.88	2923.96	4971.62	0	0	3509.66	0	0	1064.37	4215.06	0	0	0	0	0	0	1524.55	1740.06	0	0	7508.94	0	4135.71	0	0	2512.81	0
C213	CipTet	1283.05	2826.24	2526.53	0	0	0	15395.69	3461.17	0	2530.24	0	0	0	2449.9	5049.42	0	5682.95	2797.05	0	0	3621.85	3538.34	7563.56	2230.89	0	7934.08	0	662.27	0	0	809.94	0	850.42	786.62	601.31	0	0	898.07	990.22	0	0	5242.69	0	2292.33	1434.25	0	1121.1	0
C214	CipAmp	1963.36	0	1819.85	0	0	0	10588.37	3758.58	0	3305.68	0	0	0	2662.04	5304.54	0	3947.61	2787.24	0	3478.39	0	4148.95	5723.86	1799.59	0	7385.44	0	761.64	0	0	946.45	0	0	0	1628.5	0	0	0	0	0	0	3890.19	2600.1	2314.37	1016.26	0	0	1364.6
C215	CipTet	7482.24	8935.46	0	4916.22	0	3210.26	26809.52	10230.18	0	8815.87	7128.09	10814.17	1767.53	6033.6	7132.78	6873.9	9690.03	0	0	0	9668.38	0	9214.99	9310.92	0	11560.17	0	0	0	3470.05	3335.8	0	1936.82	0	4859.28	0	1036.55	1260.89	2190.04	0	0	9462.93	2779.6	0	0	1937.6	3248.75	0
C216	CipTet	1236.93	0	4614.98	0	0	0	14158.65	4033.58	0	0	2483.37	3950.4	0	1958.96	7751.67	0	4673.01	2807.11	0	0	2269.43	0	4843.95	3245.94	0	6887.65	0	0	0	1259.22	964.19	1434.53	853.89	0	1609.68	0	0	0	1034.09	0	0	5078.19	0	2797.46	1044.43	890.6	1029.52	3044.4
C217	TetKana	6450.65	0	0	0	0	0	21764.43	8425.79	5303.14	0	17618.02	20258.37	1670.29	0	5783.62	9313.34	5687.78	1979.27	4761.23	4177.37	0	5403.72	3936.7	5093.62	0	6116.42	0	0	1573.44	1935.72	2069.55	0	0	0	3914.53	1298.4	2601.66	0	0	0	0	5059.51	3652.18	3561.25	1305.11	0	2302.97	0
C218	CipTetAmp	2361.41	0	0	0	0	0	22274.07	0	3786.28	0	1597.79	2162.2	0	0	1304.11	4008.25	4122.92	0	2540.56	0	0	3350.99	2175.79	1974.18	0	0	0	0	965.37	0	1057.71	0	0	883.25	3044.52	1121.73	833.57	0	932.31	0	0	3057.58	2672.7	0	0	0	0	2264.05
C219	Amp	2970.2	0	0	0	0	0	9567.58	0	2374.6	0	0	1459.71	0	0	1799.96	0	3578.76	0	0	0	0	4046.55	4374.02	1152.01	0	0	0	0	847.3	0	0	1848.23	0	1913.91	1829.99	0	0	621.23	0	0	0	3005.68	2508.42	1808.22	0	0	0	2261.27
C220	CipTetAmp	0	0	0	0	1267.65	0	4565.05	0	0	0	0	1239.87	0	2307.13	2597.74	0	5146.65	0	0	0	0	0	2019.52	1692.87	0	0	0	0	1215.41	571.64	1258.65	2608.69	842.49	0	1063.66	786.5	0	759.16	1492.82	0	0	5095.85	4264.66	3684.82	0	0	0	3249.46
C221	CipAmp	3139.36	0	0	0	0	0	12064.24	0	3567.37	0	5818.66	8557.06	0	0	2040.98	5623.36	6563.96	0	1877.16	5221.6	0	5495.76	3709.94	2911.4	1894.88	0	1389.48	0	1683.14	859.65	1015.71	2562.75	0	0	2397.86	0	1530.16	0	1262.88	0	0	4526.29	3883.87	3364.7	0	0	0	3634.38
C222	Cip	2925.55	7714.53	0	3573.34	0	3015.04	32781.14	8305.86	5055.98	0	9064.93	13212.82	1130.6	1681.37	4397.42	0	7933.39	1541.29	1522.48	0	6850.69	5653.7	4355.56	2915.88	0	3799.65	0	0	2057.94	0	1976	1424.75	0	0	2232.81	0	0	0	1700.87	0	0	6876.73	4555.62	4575.62	0	0	3379.76	0
C223	CipAmp	0	4115.6	0	2368.23	0	0	22514.77	4737.19	2862.53	0	0	0	0	2938.77	3959.67	0	5110.42	1894.96	0	0	3676.44	3870.71	3674.02	3014.13	0	5123.34	0	1017.71	0	0	1855.07	2310.58	0	858.19	0	0	0	0	1476.3	0	0	6035.67	3234.76	3212.92	0	0	0	1736.29
C224	CipTet	3584.85	7840.5	3147.01	3916.16	0	0	29772.88	6639.83	4389.01	0	2597.1	4450.9	0	6319.49	3687.76	0	6094.19	0	0	0	5787.81	4604.63	3476.27	5755.33	0	3038.97	0	0	1116.03	742.64	2194.52	0	0	0	1974.26	840.77	0	0	1134.33	0	0	4376.26	2888.07	3579.16	0	978.74	2427.74	0
C225	CipAmp	0	1952.86	0	0	0	0	12319.97	1902.24	2323.62	0	2138.32	2637.21	0	5427.63	4435.69	0	4965.15	2371.24	1239.74	0	0	4933.31	3726.99	4303.54	0	6440.35	1565.1	0	1200.36	0	1844.31	1583.73	1139.67	1017.47	0	846.94	0	921.43	1621.98	0	0	5379.81	4335.19	3237.68	0	0	2180.24	0
C226	S	6639.85	8809.08	0	5966.31	0	3605.81	35448.43	11689.18	6853.49	0	0	0	2016.81	0	5056.59	0	5269.35	1914.5	0	0	11383.42	0	3616.42	4543.78	0	5683.82	0	0	0	0	0	0	0	0	4247.48	1369.44	0	0	0	0	0	3720.24	0	2354.71	1165.15	0	3023.98	0
C227	CipTet	0	2264.51	0	0	1408.23	0	22192.91	3831.29	2891.28	0	4731.42	7314.46	0	1040.16	2842.56	0	5535.71	0	773.98	0	4590.25	4708.58	2966.27	1997.18	0	1106.43	0	0	1569.02	618.74	815.66	1761.11	1169.82	906.44	0	0	0	0	1599.86	0	0	5290.34	3991.7	4003.74	0	945.56	3155.37	0
C228	S	1982.62	2282.22	0	0	0	0	19200.85	4022.95	4496.98	0	7720.41	11452.42	0	0	2203.82	15872.61	8936.13	0	3222.68	0	6448.34	5723.44	3746.43	4373.77	2500.69	0	1465.75	0	1523.15	1159.79	2221.87	1886.1	1026.03	0	2382.42	0	5414.94	0	1712.49	0	0	5399.2	4124.52	0	801.03	0	0	2499.67
C229	CipTet	1450.06	2178.9	0	0	0	0	18431.83	3868.13	2961.84	0	6081.06	8856.95	0	0	2171.99	12385.25	9043.15	0	1788.82	0	6118.01	5228.81	3662.73	3319.45	1774.03	0	1290.86	0	1298.92	0	1463.22	0	1009.85	0	1696.64	1847.01	2488.56	0	1510.09	0	0	5306.3	3498.84	3171.77	0	0	0	1698.02
C231	S	0	3469.39	0	2957.45	0	0	19503.04	4446.87	3067.5	0	3283.76	4865.54	0	5252.61	3841.51	0	7905.24	0	0	0	4401.5	6647.35	4276.53	5364.94	0	4136.06	0	1399.54	1746.72	1774.37	2595.64	0	1697.59	0	0	0	0	0	1848.76	0	0	7891.45	5271.8	4859.62	0	0	3629.14	0
C232	S	1223.42	1656.61	0	0	0	0	16315.81	2096.9	1920.86	0	3896.76	5866.18	0	0	1173.07	9407.59	6325.22	0	1265.87	0	4755.2	4310.91	2098.65	2035.7	1081.17	0	965.42	0	1149.4	0	920.15	1110.68	766.2	670.34	1028.36	0	2552.2	0	1338.11	0	0	4190.02	3389.3	2593.62	0	0	0	1804.7
C233	CipTet	2871.46	7296.93	4759.51	0	0	0	31724.04	10228.41	7699.15	0	10923.93	14957.48	2477.12	3654.37	6440.04	0	8638.32	0	3616.59	0	16026.41	6858.28	7252.23	10115.67	0	4021.1	0	0	1456.95	3508.3	4768.59	0	0	0	3941.51	2226.06	0	0	1943.81	0	0	5140.92	3955.48	4049.46	0	1991.06	3997.66	0
C234	CipTet	0	2932.24	0	0	0	0	21588.57	4211.53	3101.52	0	7810.13	11441.94	1000.51	1386.68	3488.46	2461.17	5966.49	0	1669.53	0	7789	4223.77	4182.98	3658.07	0	2448.98	0	0	1288.06	1003.58	1472.77	2288.16	1248.03	0	902.15	0	0	0	1489.08	0	0	5629.28	3367.9	3242.68	0	1127.61	3107.93	0
C235	CipAmp	2980.31	6279.35	0	5897.43	0	2928.98	33280.75	9505.03	5200.01	0	8390.15	11339.24	1519.79	2305.25	0	5679.39	4973.16	0	1408.76	0	12778.95	3856.94	2314.56	4958.87	0	0	1976.8	0	1181.67	1586.54	1972.89	0	0	0	1053.95	0	0	0	1059.72	0	0	5404.69	2025.83	0	0	859.66	0	1666.03
C236	CipAmp	0	3855.78	0	0	0	0	20887.04	4414.83	0	0	0	0	0	1252.17	4449.35	0	4480.25	0	0	0	3980.21	2829.95	3892.71	1140.22	0	3292.28	0	975.98	0	0	0	0	0	828.56	0	0	0	0	1578.2	0	0	5500.4	3846.08	3559.14	0	0	0	1071.74
C237	CipTetAmp	0	0	1089.69	0	0	0	12604.36	2387.31	0	0	0	0	0	1388.27	2020.24	0	4536.92	1055.06	0	0	2980.31	3454.95	3373.57	957.38	0	2932.88	0	0	635.2	0	0	2147.99	884.96	913.24	565.81	0	0	1139.5	1894.39	0	2277.09	7321.89	3481.1	2959.45	0	0	1125.9	0
C238	CipAmp	3826.96	6951.83	0	4872.41	0	2415.77	27070.28	6296.6	0	0	0	6798.04	0	0	0	0	4017.04	0	0	0	5863.2	2422.73	1676.89	4830.24	0	0	0	0	0	0	0	0	0	0	2807.72	0	0	2064.32	0	0	0	5317.11	1962	0	0	1370.61	2042.12	0
C239	CipTetAmp	9016.71	5216.06	0	4195.31	0	0	30812.97	7817.15	7629.87	0	9757.38	14188.47	1792.96	0	4117.97	9967.22	2608.46	2103.99	6002.26	0	14809.17	2822.43	5836.32	3534.23	0	4682.67	0	1586.09	0	0	3232.45	0	0	2849.35	7545.59	2974.94	0	0	0	0	0	3177.76	0	0	1919.44	0	0	1325.61
C241	Cip	0	2988.2	0	2858.92	0	2006.58	28311.92	6902.88	1635.69	0	7232.67	9263.53	1105.72	1165.61	0	4497.57	4160.53	0	1329.08	0	7303.89	3296.84	2932.55	3522.19	0	0	0	0	0	796.62	810.25	2349.58	1001.72	1326.08	0	0	0	1304.24	1385	0	1435.44	6046.37	2767.14	0	0	0	1433.68	0
C242	CipTetAmp	1980.48	4015.59	0	3787.09	0	0	22946.52	5414.85	5417.67	0	11260.35	13854.13	0	2471.8	2101.62	4248.04	5255.75	0	1607.66	0	9184.1	5085.6	4676.77	4046.41	0	0	0	0	1742.35	1208.69	1349.89	1894.05	0	0	2123.1	0	0	0	1016.25	0	0	4191.7	3484.58	0	0	1921.07	0	3050.71
C245	S	0	0	0	0	0	0	21224.04	3230.31	0	0	0	6229.04	0	2023.9	2390.54	0	6063.28	0	0	0	7101.01	5662.33	2608.03	2914.14	0	0	0	0	1503.43	0	0	2898.62	1147.48	985.88	974.22	0	0	1046.08	1699.55	2339.97	1325.53	5762.81	4259.59	4372.6	0	819.76	3639.77	0
C247	CipTetAmpStrepKana	0	2958.58	0	0	0	1632.53	25411.36	4701.16	0	0	8195.63	11306.04	1022.06	0	4253.39	2509.1	5486.47	0	1230.19	0	10408.82	4532.75	6128.2	2078.87	1135.47	1678.87	0	0	1097.95	0	0	3353.95	0	0	0	0	0	0	1352.56	1798.71	0	4739.41	3155.65	3298.08	0	1028.97	4045.13	0
C248	CipTet	0	2965.51	3045.95	0	0	0	24285.85	3742.7	2359.64	0	0	1452.42	0	2914.41	6294.01	0	3760.61	1481.49	0	0	5338.33	0	4349.87	2379.75	0	4423.43	0	653.54	842.91	0	0	2684.11	814.18	0	1040.3	0	0	1441.89	1493.06	0	2000.99	6620.48	3569.28	0	945.82	1466.23	1088.76	1905.55
C250	S	2384.12	3355.63	0	3343.77	0	2065.39	29624.5	6027.93	3307.35	0	0	0	0	2008.46	0	0	2117.92	0	0	0	7541	3208.61	2351.38	0	0	0	0	0	0	0	0	1937.61	0	0	2982.98	0	0	997.74	966.36	1311.65	0	3328.94	2481.73	0	0	0	1933.43	0
C253	Amp	0	4483.04	0	3430.22	0	2134.51	27501.96	4999.17	3200.84	0	1231.44	2010.45	0	4895.28	3244.22	0	6452.32	0	0	7591.33	0	5125.6	2076.91	4974.84	0	0	0	0	0	1171.81	3010.94	0	0	0	1575.85	0	0	0	1121.68	0	0	5677.73	0	3364.31	0	0	2226.22	0
C256	S	1912.22	3806.01	0	0	0	1933.77	24611.65	4530.64	4450.19	0	0	1765.28	0	0	4883.84	3400.62	5867.38	0	0	0	7936.77	5166.93	8686.54	1988.3	0	4525.41	1834.01	0	0	0	950.36	0	0	1063.8	3598.83	1407.55	0	0	0	0	0	4560.6	2822.57	2863.48	864.43	0	0	2290.21
C257	CipTetAmp	2835.45	4632.9	0	0	0	0	21002.92	5028.25	4786.15	0	14746.3	16963.65	1728.62	0	2545.13	8060.33	6681.34	0	3383.98	0	8325.13	5665.98	5444.05	7133.24	0	0	0	1339.77	2130.65	2652.16	2275.26	0	1167.87	0	5226.33	1638.62	0	0	1339.95	0	0	4773.13	3803.56	3356.38	0	1936.84	0	3375.49
C258	CipAmp	3601.24	3295.09	0	0	0	0	16150.24	3101.04	4991.37	0	9549.45	11308.54	0	0	0	0	7197.27	0	1842.37	4135.63	0	6387.84	4518.4	5129.48	0	0	0	0	3417.15	1827.09	1605.69	3024.53	0	1277.11	4039.58	0	0	0	2052.94	3611.32	0	6157.55	6305.84	5716.6	0	1737.82	0	3067.96
C260	CipAmp	0	3726.44	0	1583.49	0	1209.87	20199.1	2926	1480.36	0	0	994.56	0	3339	4573.54	0	5680.35	1544.08	0	0	2346.78	4570.63	2548.87	2565.37	0	4141.69	0	715.33	0	0	1416.61	1423.78	848.94	878.36	0	0	0	667.71	1221.45	1247.29	1053.65	5173.5	3206.95	3336.21	0	0	2062.75	0
C262	S	4412.07	0	0	0	1651.51	0	4780.79	0	4502.23	0	6851	9634.67	0	0	1786.53	11675.75	7866.28	0	3319.32	6950.48	0	4937.45	5564.55	4203.76	2128.94	0	1142.81	0	1568.47	998.38	1454.1	1670.8	0	972.03	4121.56	1507.42	3175.27	811.86	1163.56	0	0	3611.85	3679.83	2919.57	0	0	0	3162.51
C263	CipTetStrep	2742.51	0	0	0	0	0	6585.1	0	2457.57	0	11350.23	15499.09	0	0	0	11563.9	5895.28	0	3433.41	0	2377.03	0	0	5029.12	2331.03	0	0	0	1278.05	0	0	2335.47	0	0	1892.43	0	0	1053.69	1373.89	2063.04	0	4211.9	3843.88	2929.06	0	1126.8	0	2013.82
C264	CipAmp	7759.76	6832.3	0	5982.05	0	4415.25	36048.77	11509.62	8955.29	0	10693.72	14789.31	0	0	0	14189.96	0	0	3480.76	0	17294.49	0	2331.53	3939.73	3908.26	0	0	0	0	2117.67	1364.54	1507.2	0	0	5827.99	2027.26	1542.15	1587.81	0	0	0	2722.08	1630.29	0	0	2327.61	1774.56	0
C265	Cip	0	1815.49	0	0	0	0	17314.02	2202.37	3480.26	0	6752.18	9878.98	0	0	2384.88	15782.33	8654.71	0	2863.43	0	5003.32	4533.93	2932	4184.84	3602.46	0	0	0	0	0	1851.82	1729.12	0	0	1773.81	0	2094.29	0	1950.66	0	0	4007.04	3311.92	0	0	1698.19	0	2748.72
C266	TetKana	0	3143.41	0	0	0	0	22626.45	6044.99	4313.02	0	7991	10784.59	0	0	1496.59	15688.15	7448.17	0	1859.63	0	5264.4	4566.91	3901.13	2445.79	2290.76	0	0	0	0	0	1168.65	0	0	0	2155.49	0	0	0	0	0	0	4429.03	2455.43	0	745.04	1188.8	0	1776.44
C268	CipTetAmpStrepKana	0	0	1516.24	0	0	0	15503.2	3627.14	0	0	7699.68	11161.87	0	0	2394.07	0	6052.64	0	1155.05	7323.65	0	5178.73	4750.2	1861.71	1692.28	0	0	0	1393.17	0	0	3254.14	0	0	0	0	0	0	0	0	0	4169.35	3645.72	3545.37	0	1111.36	3778.72	0
C269	Cip	4890.73	0	0	0	0	0	4901.46	0	6695.01	0	14491.86	15223.49	0	0	1784.54	5252.02	6038.19	0	2976.34	4845.38	0	4397.03	4230.12	3889.49	0	0	0	0	2134.97	1388.39	0	0	1156.04	0	2647.53	0	0	0	0	0	0	4332.18	3339.41	0	0	0	2513.95	0
C270	CipTetAmp	3730.11	0	3674.18	0	0	0	13709.62	5614.86	0	0	5764.54	8854.61	0	0	5978.22	0	4782.44	0	0	0	0	0	6649.29	3914.49	0	7843.25	0	0	1569.52	0	0	0	0	1893.36	4203.1	0	0	0	0	0	0	6562	4013.05	0	0	1930.06	0	4456.27
C271	Cip	3760.9	3308.58	0	6730.18	0	0	20194.1	6645.63	0	0	14506.62	16729.88	1247.89	1594.17	5897.09	6548.17	8754.5	3269.77	2092.54	4236.61	0	5430.7	5592.05	4643.7	0	8564.04	0	0	0	0	0	0	1470	1610.37	0	0	1595.17	0	0	0	0	8476.45	3105.51	0	1786.79	0	3976.85	0
C272	CipTetAmp	2570.89	0	2211.62	0	0	0	10043.56	2353.21	2971.2	0	0	0	0	0	1486.22	0	4365.28	0	0	0	2026.93	4352.19	2984.96	1012.18	0	1580.72	0	0	840.96	0	0	0	0	0	2437	0	0	0	0	0	0	3814.19	2834.24	2630.13	0	0	1950.73	0
C273	Cip	6180.73	0	2794.86	0	0	0	14419.73	4864.61	7133.31	0	6634	8044.92	0	0	2601.48	4901.98	3541.19	0	1652.52	6218.07	0	0	4848.31	1704.06	0	4977.7	0	0	0	0	0	0	0	0	9094.2	2497.46	0	1420.54	0	0	0	3502.13	2654.88	0	1825.13	0	2790.89	0
C274	S	0	0	7959.17	0	0	0	23734.46	7569.59	0	6766	0	0	0	0	3002.25	0	5236.09	0	0	0	0	0	4045.14	0	0	2905.59	1780.7	0	990	0	0	0	0	0	2452.77	0	0	0	0	0	0	4645.95	3567.43	3783.77	0	0	2854.18	0
C275	Amp	3469.57	5706.7	0	0	0	0	23652.16	6768.42	5738.67	5391.38	4328.72	6717.99	0	1355.15	1208.55	6927.22	5867.02	0	0	0	6263.3	3409.21	0	3030.42	0	0	0	0	0	835.22	1400.71	0	0	0	0	0	0	0	0	0	0	4105.43	0	2499.28	0	0	1448.06	0
C276	Amp	3635.49	0	0	0	0	0	17541.34	4285.17	4629.59	3766.27	0	0	0	0	3090.07	0	4246.92	0	0	0	0	3805.02	4777.77	0	0	4474.67	0	0	0	0	0	0	0	1394.27	3699.32	0	0	0	0	0	0	4609.82	0	3511.23	0	0	0	1601.16
C284	S	1922.95	9129.28	0	7248.67	0	3485.63	35585.8	9807.92	0	0	4786.72	6029.71	1379.48	4114.56	8616.48	0	3407.22	1895.46	0	0	3488.37	2531.25	2702.43	3747.97	0	4749.34	0	0	0	0	1103.68	0	0	0	0	0	1282.7	0	0	0	0	5153.87	1920.25	0	0	0	2047.17	0
CampyTof11$jejuni	CipEryTetAmp	0	1825.81	0	0	3207.7	0	14711.93	3160.41	0	0	3615.65	4862.5	0	0	0	0	6001.22	0	0	0	2354.18	5361.47	2598.96	1052.26	0	2679.87	0	0	2844.53	1057.65	0	0	0	0	0	0	0	0	2116.94	0	0	4870.69	5164.12	5499.39	0	0	8176.5	0
CampyTof12$jejuni	CipTetGentAmpStrepKana	0	0	0	0	2196.22	0	15582.41	0	0	0	1337.04	2869.88	0	0	800.57	0	4853.03	0	0	0	0	4846.96	1331.42	0	0	1062.29	0	0	2016.23	693.97	0	1403.49	0	0	0	0	0	0	1126.94	0	0	3396.58	3986.1	3944.79	0	692.5	0	5949.37
CampyTof19$jejuni	Tet	0	1873.75	0	0	2459.97	0	16175.19	3568.21	0	0	8866.3	11654.31	0	0	0	8787.23	6450.32	0	2190.42	0	3080.2	4520.51	0	2175.99	0	0	0	0	2144.37	2147.14	0	1468.82	0	0	0	0	0	0	0	0	0	4440.14	4596.49	4513.37	0	0	3237.85	0
CampyTof20$jejuni	CipEryTetAmp	0	5331.28	0	0	0	0	24480.55	6048.93	0	0	9532.09	10613.86	0	0	1949.63	0	5697.03	5426.4	0	0	4254.72	5955.9	6849.58	2777.52	0	16672.75	0	0	1953.1	2010.57	0	2970.04	0	0	0	0	1757.73	0	2617.82	0	0	5476.35	3794.33	3603.8	0	0	6636.38	0
CampyTof22$jejuni	TetAmp	0	2699.25	0	1995.64	0	0	20525.87	4373.59	0	0	4524.67	6064.55	0	2443.99	0	0	5348.2	0	0	0	2733.13	3631.49	1713.54	2797.63	0	0	0	811.69	978.77	0	1153.5	2163.29	0	987.88	0	0	0	0	1334.53	2200.16	0	5951.42	3149.9	3575.21	0	0	0	2183.69
CampyTof23$jejuni	TetAmp	4351.05	2903.56	0	4142.21	0	0	21000.26	3906.36	0	0	12951.73	13805.67	0	4079.71	0	5969.33	6102.64	0	1504.86	9700.12	0	4488.4	1993.06	5749.17	0	0	0	0	1483.74	1173.89	2150.89	0	0	1347.36	0	0	0	1357.05	0	0	0	6984.84	3929.67	0	0	0	4494.05	0
CampyTof24$jejuni	S	0	0	0	0	0	0	21291.02	7680.2	0	0	14070.63	15911.28	1951.88	0	0	7538.66	5362.51	0	4493.59	0	4262.61	4693.67	2686.14	4951.98	2015.59	0	0	0	1705.63	734.03	1616.2	1753.96	0	0	0	0	2953.85	0	0	0	0	5691.17	3726.29	0	0	0	1593.69	0
CampyTof25$jejuni	S	1053.32	0	0	0	1633.65	0	8238.4	0	0	0	8035.56	9557.92	0	0	0	0	5431.86	0	1415.43	2294.74	0	4059.91	1321.47	1973.25	1059.93	0	0	0	1753.57	0	792.95	2023.9	0	780.24	0	0	0	0	1335.77	0	0	3984.52	3973.93	3524.06	0	0	1196.41	0
CampyTof26$jejuni	CipTetAmp	0	0	0	0	0	0	8304.44	0	0	0	6470.52	6574.55	0	0	0	14936.8	0	0	5146.36	0	0	4733.55	3725.65	3354.5	0	0	0	0	0	0	0	1800.87	2497.77	0	5132.73	1625.71	5163.44	0	0	2184.83	0	5320.89	5140.07	0	0	0	0	3421.94
CampyTof27$jejuni	CipTetAmp	0	0	0	0	0	0	16138.73	0	0	0	2936.24	3466.45	0	0	0	10019.41	0	0	0	0	3794.82	2718.74	4047	1840.53	0	0	0	0	0	0	0	1442.5	1697.38	0	10144.25	0	0	0	0	0	0	5427.2	3010.82	0	0	0	0	1858.19
CampyTof28$jejuni	CipTetAmp	0	2080.29	0	0	0	0	20548.44	3675.82	0	0	12229.66	14815.08	0	0	0	8068.73	7692.47	0	1835.12	5332.71	0	6433.79	2923.43	4034.82	0	0	0	0	1976.5	0	0	3375.48	0	0	0	0	0	0	2098.99	0	0	8040.06	4883.41	4290.86	0	2112.41	0	3772
CampyTof29$jejuni	CipTetAmp	0	2019.18	0	0	0	0	16251.92	3582.92	0	0	8202.66	9772.49	0	0	0	5946.94	4561.04	0	0	3458.21	0	4244.25	2815.84	2405.78	0	3061.46	0	0	0	0	0	0	0	0	1821.39	0	0	0	0	2815.58	0	5610.69	0	0	0	1035.08	0	2403.33
CampyTof30$jejuni	CipTetAmp	0	0	0	0	0	0	15692.69	3618.62	0	0	9102.89	10576.62	0	0	0	7505.73	3779.84	0	1493.36	0	0	4250.55	3042.38	2251.03	0	0	0	0	1376.76	0	0	0	0	0	1355.48	0	0	0	0	0	0	5321	0	0	0	1403.59	0	2409.38
CampyTof31$jejuni	CipTetAmp	4232.92	4134.74	0	0	0	0	31372	9425.75	4466.67	0	30835.73	31297.23	3882.28	0	0	25702.87	0	0	11223.79	0	11541.17	9837.7	10711.66	9335.3	7968.97	0	0	0	4551.04	4863.03	3622.92	0	2480.5	0	0	0	7068.92	0	3500.62	0	0	3559.18	3366.59	0	0	4337.24	3754.54	0
CampyTof32$jejuni	Amp	2838.23	0	0	0	0	0	15423.9	3962.72	0	4308.67	21487.93	21997.21	1862.58	0	0	18445.34	0	0	4078.62	3975.41	0	6122.3	7276.32	4412.23	2682.41	0	0	0	1965.22	2020.84	1198.15	0	2447.64	0	0	0	0	0	0	0	0	3269.43	1920.19	0	0	1379.32	1338.53	0
CampyTof33$jejuni	Cip	5943.36	5006.79	0	4483.64	0	3648.37	35254.4	11581.2	5101	0	25614.91	26848.85	3240.64	0	0	20782.06	0	0	6358.89	0	12304.62	8506.86	8892.31	8848.79	4701.04	0	0	0	4301.55	3719.62	3388.66	2029.63	2236.7	0	0	0	2833.34	0	2203.24	0	0	6088.37	4560.21	0	0	2795.86	3840.08	0
CampyTof34$jejuni	Cip	0	1233.73	0	0	0	0	13800.66	2430.42	0	0	2397.33	2973.95	0	0	0	7139.11	7277.49	0	0	0	2856.57	4142.85	2310.16	2842.28	0	0	1465.94	0	964.56	0	684.99	1543.85	0	0	0	964.59	1369.92	0	1093.39	0	0	4889.25	3323.55	2876.92	0	0	0	1809.02
CampyTof35$jejuni	S	0	4222.27	0	0	0	0	17208.18	5360	0	0	2693.2	3369.34	0	0	0	7629.46	6443.08	0	1833.73	0	4904.75	4149.75	3708.06	2371.09	0	0	2887.16	0	0	0	0	1506.89	0	0	947.01	0	1937.94	0	0	0	0	6140.09	3462.16	3438.74	0	0	0	2077.56
CampyTof36$jejuni	S	2874.89	6224.06	0	0	0	3558.72	34993.1	12444.22	3243.31	0	0	0	1693.63	4458.53	1929.65	0	7641.39	5932.32	0	0	0	9468.45	0	8694.39	0	0	2116.56	0	0	0	2843.06	0	0	0	0	0	0	0	0	0	0	7541.84	0	4182.06	0	0	3785.22	0
CampyTof37$jejuni	CipTetAmp	1189.58	0	0	0	1730.48	0	9339.09	0	0	0	6024.75	7154.82	0	0	0	12081.99	9405.1	0	2506	0	0	5572.28	2429.8	2860.44	2219.1	0	0	0	1681.9	0	904.38	1608.83	0	0	0	0	3210.27	0	1460.02	0	0	5699.28	4752.41	3920.8	0	1016.98	0	3460.89
CampyTof38$jejuni	CipTetAmp	3251.84	2917.88	0	0	0	0	25254.12	6816.24	0	0	25156.73	25908.42	2906.95	0	0	19460.64	0	0	7606.83	0	10142.02	10254.15	9726.26	8097.85	6824.9	0	0	0	4592.6	3841.92	2841.42	0	2534.68	0	0	0	3958.44	0	2474.5	0	0	5962.04	5151.51	0	0	3271	3759.4	0
CampyTof39$jejuni	Amp	0	5974.61	0	0	0	2885	26496.23	6485.85	2465.21	0	0	1521.91	0	4110.14	922.63	0	8406.96	1875.1	0	0	2370.74	7265.71	4076.84	3540.09	0	5410.39	0	0	0	0	2575.47	1867.69	0	1367.37	0	0	0	2181.85	1452.97	0	3055.16	9357.81	0	5166.97	0	0	2531.12	0
CampyTof51$jejuni	S	0	3143.12	0	0	0	0	21998.77	5796.91	0	0	0	0	0	4568.02	801.55	0	6545.18	0	0	0	0	4672.93	0	4195.67	0	0	6956.4	0	0	0	2686.97	0	0	1479.52	0	0	0	1219.16	1274.68	0	2322.02	6821.6	4279.23	4448.37	0	0	3141.48	0
CampyTof52$jejuni	S	0	1175.05	0	0	0	0	13491.99	2392.34	0	0	0	0	0	3102.7	747.06	0	5064.05	0	0	0	0	2029.17	0	2981.5	0	0	3254.77	0	0	0	1835.09	0	0	0	0	829.76	0	0	778.2	0	0	4186.24	2161.42	2357.18	0	0	1416.71	0
[truncated: 43 more columns]
