# Supplementary material for: Combination of MALDI-TOF Mass Spectrometry and Machine Learning for Rapid Antimicrobial Resistance Screening: The Case of Campylobacter spp
Source: Front Microbiol. 2022 Feb 18;12:804484. doi: 10.3389/fmicb.2021.804484 (PMC8894766; doi:10.3389/fmicb.2021.804484)
Supplement: Supplementary File 1 — Details of the Campylobacter spp. collection used for the study. [file Data_Sheet_1.ZIP › Supplementary_files_2_Peak matching table/jejuni/Peak_matching_table_Cjejuni_224isolates_Penny_Character_FA.csv]

ID	ABG	Maldi:2101.13	Maldi:2133.00	Maldi:2140.33	Maldi:2171.61	Maldi:2178.87	Maldi:2186.48	Maldi:2204.42	Maldi:2219.94	Maldi:2241.84	Maldi:2248.85	Maldi:2284.98	Maldi:2356.29	Maldi:2393.64	Maldi:2451.63	Maldi:2590.63	Maldi:2612.12	Maldi:2620.64	Maldi:2667.86	Maldi:2713.95	Maldi:2729.27	Maldi:2733.39	Maldi:2746.95	Maldi:2766.98	Maldi:2807.37	Maldi:2829.14	Maldi:2838.35	Maldi:2931.41	Maldi:3048.54	Maldi:3077.24	Maldi:3148.83	Maldi:3163.40	Maldi:3183.16	Maldi:3215.99	Maldi:3228.40	Maldi:3257.41	Maldi:3272.71	Maldi:3325.11	Maldi:3365.58	Maldi:3412.68	Maldi:3425.03	Maldi:3440.91	Maldi:3517.13	Maldi:3531.87	Maldi:3540.98	Maldi:3600.97	Maldi:4126.79	Maldi:4159.99	Maldi:4174.19
C001	CipTet	7145.98	0	0	0	0	0	4276.47	0	6090.13	0	0	0	0	0	0	0	0	0	0	0	0	0	2716.96	0	0	0	0	0	0	0	0	0	0	1383.14	10162.89	4249.69	0	0	0	0	0	2013.69	2631.45	0	0	0	0	2210.01
C002	CipTetAmp	8943.87	0	0	0	0	0	4845.14	0	8179.53	0	0	0	0	0	1979.25	0	2190.78	0	0	2490.46	0	2731.52	3348.46	1941.83	0	1633.55	0	0	0	0	0	0	0	1842.24	8165	2857.52	0	0	0	0	0	2141.21	0	0	0	0	2128.83	0
C003	CipTetAmp	6919.73	0	7993.7	0	0	0	6301.16	0	6056.91	0	0	0	0	0	3609.04	0	2250.39	2942.72	0	3540.74	0	5983.07	8057.66	0	0	6048.74	0	0	0	0	0	0	0	2354.93	5710.64	1829.75	0	0	0	0	0	2416.6	0	0	1368.72	0	1394.32	0
C004	CipAmp	6301.21	0	0	0	0	0	3356.79	0	6575.4	0	5731.27	6642.88	0	0	0	0	0	0	0	0	0	1729.81	2726.64	2170.37	0	0	0	0	0	0	0	0	0	0	10453.89	4241.35	0	0	0	0	0	3574.42	3912.14	0	0	0	1313.19	0
C005	CipTetAmp	6049.5	0	4594.63	0	0	0	3622.12	0	7388.06	0	0	0	0	0	3272.78	0	1956.7	0	0	2552.33	0	4898.28	5255.04	0	0	5096.02	0	0	0	0	0	0	0	1802.25	4535.21	1485.91	0	0	0	0	0	2019.2	0	0	985.75	0	901.78	0
C006	CipTetAmp	6348.46	0	4863.96	0	0	0	6914.28	0	5494.15	0	0	0	0	0	2719.85	0	1901.3	0	0	3114.9	0	4716.77	4737.56	0	0	4775.04	0	0	0	0	0	0	0	1676.61	4420.02	1384.32	0	0	0	0	0	1864.87	0	0	0	0	965.59	0
C007	S	5001.42	0	0	0	0	0	4780.16	0	7238.8	0	0	0	0	0	3566.03	0	2107.79	0	0	0	0	0	4462.54	0	0	2200.05	0	0	0	0	0	0	0	0	8264.54	3213.8	0	0	0	0	0	2897.55	0	0	0	0	3096.93	0
C008	S	7077.84	0	0	0	0	0	2518.59	0	5463.4	0	0	0	0	0	1707.78	0	1955.65	0	0	4003.15	0	3468.71	2767.94	0	0	2755.28	0	0	0	0	0	0	0	0	4481.8	1749.32	0	0	0	0	0	2452.66	0	0	0	0	0	1888.73
C009	CipTetAmpStrepKana	0	0	0	0	0	0	0	0	11523.35	0	3012.46	5480.19	0	0	0	0	2250.14	0	0	5326.74	0	4084.2	6611.34	0	0	0	0	0	0	0	0	0	0	0	8677.33	2812.32	0	0	0	0	0	2855.36	0	0	0	0	4004.66	0
C011	CipAmp	9255.41	0	0	0	2028.45	0	0	0	6683.91	0	3887.66	6751.18	0	0	0	0	1811.58	0	0	4045.51	0	2190.55	2000.99	1501.9	0	0	0	0	0	0	986.21	0	1091.55	0	5955.58	2281.03	0	0	0	0	0	2084.97	1849.09	0	0	0	0	1432.19
C012	Cip	4278.38	0	0	0	0	0	1472.72	0	10112.43	0	6406.11	9193.95	0	0	0	0	0	0	1671.27	3468.93	0	1947.75	1573.73	2314.09	2511.66	0	0	0	1440.99	0	1256.37	0	1276.66	0	9303.46	3148.29	0	1653	0	0	0	2642	2372.94	0	0	0	2769.75	0
C013	S	7100.99	0	0	0	0	0	19511.03	4840.13	10362.55	0	0	3888.92	0	0	0	0	1996.58	0	0	0	1430.78	1781.01	1553.07	0	0	0	0	0	0	0	0	0	2179.42	0	0	0	0	0	0	0	0	2395.93	0	0	0	0	1308.49	0
C014	CipTet	5384.36	0	0	0	0	0	3885.2	0	5959.61	0	0	0	0	0	0	0	1623.66	0	1257.96	0	0	4235.3	2117.2	0	0	0	0	0	0	0	0	0	0	0	7000.15	2597.28	0	0	0	0	0	2775.15	0	0	0	0	2809.54	0
C015	CipAmp	4376.41	0	0	0	0	0	7933.32	2376.25	0	0	0	0	0	0	0	1033.25	0	0	0	1987.66	0	0	1626.05	0	0	0	0	0	0	0	0	0	0	0	3863.65	0	0	782.51	0	0	0	0	0	0	0	0	0	0
C016	CipTetAmp	2656.61	0	4752.25	0	0	0	3998.99	0	3571.53	0	0	0	0	0	0	0	1811.27	0	0	0	0	2538.7	2402.24	0	0	1356.05	0	0	617.83	0	0	0	0	0	5113.99	1549.22	0	0	0	0	0	1779.79	1937.52	0	0	0	1196.96	0
C018	Cip	15513.56	0	0	0	0	0	7179.47	0	9055.86	0	4391.16	7100	0	0	0	5387.34	0	0	0	4254.5	0	1606.5	1401.09	1383.77	0	0	0	0	0	0	0	0	0	0	6951.6	2480.83	0	0	0	0	0	1670.66	1359.51	0	0	0	0	1706.53
C021	Cip	6061.47	0	0	0	0	0	0	0	5190.27	0	0	0	0	0	0	0	1581.65	0	0	1624.65	0	2411.22	1410.52	0	0	0	0	0	0	0	0	0	0	0	6413.58	2054.55	0	0	0	0	0	2233.47	0	0	0	0	0	1885.94
C022	Cip	5258.78	0	0	0	0	0	3931.12	0	3385.04	0	0	2357.5	0	0	0	0	0	0	0	1394.89	0	1831.08	0	0	0	0	0	0	0	0	0	0	0	0	7074.42	2251.54	0	0	0	0	0	1577.61	0	0	0	0	0	1976
C023	Amp	3119.58	0	0	0	0	0	5149.4	0	3106.67	0	3123.99	4939.75	0	0	0	0	1791.16	0	0	0	0	1591.57	1360.64	1497.39	0	0	1075.01	0	0	0	1080.03	0	887.44	0	0	0	0	0	0	0	0	2504.85	0	0	0	0	1234.86	0
C024	S	0	0	0	0	0	0	4067.64	0	2356.63	0	0	0	0	0	0	0	3067.79	0	0	2891.71	0	2246.94	1026.79	0	0	0	1277.87	0	922.43	0	733.08	0	1033.51	0	0	0	0	0	0	0	0	2191.62	0	1677.91	0	0	947.32	0
C025	S	0	0	0	0	0	0	3919.63	0	4566	0	7485.3	10000.15	0	0	0	0	2430.92	0	0	0	0	2511.48	2377.96	3191.91	0	0	0	0	0	1520.43	2796.91	0	0	0	0	0	0	0	0	0	0	2629.67	1939.66	0	0	0	1325.97	0
C026	S	5268.51	0	0	0	0	0	6669.72	0	0	0	0	2825.48	0	0	1214.32	0	1492.56	0	0	2140.62	0	1249.06	1346.53	1326.1	0	0	0	0	0	678.36	0	0	1281.43	0	1060.49	0	0	1364.72	0	0	0	2619.31	0	0	0	0	1109.1	0
C028	S	4973.47	0	0	0	0	0	3165.48	0	4725.41	0	7860.67	11031.22	0	0	0	0	3398.1	0	0	0	0	2921.55	3144.85	3797.72	0	0	0	0	0	1705.27	1990.74	0	1542.89	0	0	0	0	0	0	0	0	3430.27	1952.81	0	0	0	1939.97	0
C029	Cip	3746.22	0	0	0	0	0	0	0	2452.9	0	3361.37	4894.31	0	0	0	2485.96	2776.55	0	1460.69	3307.84	0	2530.63	2609.98	2188.48	0	0	0	0	1320.92	0	1017.69	0	0	862.07	5936.96	2287.09	0	0	0	0	0	1822.04	2292.49	0	0	0	0	1381.53
C030	S	3807.2	0	2486.94	0	0	0	2276.92	0	3559.4	0	4562.49	6877.06	0	0	0	0	2439.27	0	0	3186.97	0	2072.5	1930.26	2500.32	0	0	0	0	0	911.85	1208.17	0	0	0	0	0	0	0	0	0	0	2300.6	0	0	0	0	1171.32	0
C031	S	2219.71	0	0	0	0	0	3024.85	0	2994.99	0	0	4376.67	0	1324.93	0	0	2523.77	0	0	3509.67	0	2787.07	2720.84	3473.08	0	0	0	0	3575.13	1865.65	2880.44	0	763.92	0	0	0	0	0	0	0	0	2675.83	0	0	0	0	1637.09	0
C032	S	5330.48	0	0	0	0	0	3438.09	0	5018.73	0	4231.58	6587.67	0	0	0	0	2054.72	0	0	3102.33	0	2339.82	1928.86	1776.46	0	0	0	0	0	0	0	0	769.47	0	0	0	0	0	0	0	0	2421.59	0	0	0	0	1225.46	0
C033	CipTet	0	0	0	0	0	0	0	0	2079.39	0	2057.95	2955.43	0	0	0	0	1554.18	0	0	0	0	0	2235.43	1164.9	0	0	0	0	1082.63	0	861.52	0	0	1068.59	4743.12	1527.12	0	0	0	0	0	2116.05	2349.39	0	0	0	0	1793.06
C034	S	8003.78	0	0	0	0	0	0	0	3749.99	0	4882.1	7157.52	0	0	0	0	2544.06	0	0	0	0	2001.21	1425.87	1633.49	0	0	0	0	0	0	0	0	2231.92	0	0	0	0	1374.7	0	0	0	2948.22	0	0	0	0	1488.29	0
C035	S	7241.84	0	0	0	0	0	9132.71	3329.11	7632.91	0	5526.67	6013.96	0	0	1053.35	0	2403.05	0	0	0	0	2359.98	1488.06	0	0	0	0	0	0	0	0	0	2515.06	0	0	0	0	1651.31	0	0	0	2797.62	0	0	0	0	1287.06	0
C036	S	6084.53	0	0	0	0	0	5475.3	0	5476.63	0	0	0	0	0	0	0	1860.18	0	0	0	0	2947.3	0	2106.97	0	0	0	0	0	0	0	0	0	0	7793.35	2944.08	0	0	0	0	0	0	0	0	0	0	2182.89	0
C038	S	0	0	1929.07	0	0	0	5932.46	1688.41	5277.31	0	0	0	0	0	0	0	1858.44	0	0	0	0	2363.95	0	0	0	0	0	0	0	0	0	0	0	0	0	0	0	0	0	0	0	2173.85	0	1935.03	0	0	1402.89	0
C046	S	8961.68	0	0	0	0	0	11386.16	4105.72	7821.14	0	5257.37	7919.66	0	0	0	0	0	0	0	0	2325.85	1516.73	3610.85	2883.53	0	0	0	0	0	2040.14	1811.58	0	2318.22	0	0	0	0	0	0	0	0	2990.78	0	0	0	0	1867.44	0
C047	Cip	0	0	0	0	1784.73	0	0	0	1657.81	0	3295.26	4164.71	0	0	0	0	2109.36	0	0	2926.32	0	2983.01	1734.35	1914.14	0	0	0	0	1822.47	0	0	0	1079.3	0	4010.28	1509.49	0	0	0	0	0	2685.76	2683.07	0	0	0	1610.37	0
C048	Cip	7931.91	0	0	0	0	0	9000.07	0	6014.56	0	10149.47	12338.64	0	0	0	3147.01	0	0	2203.19	2521.68	0	2376.69	4405.86	2479.26	0	0	0	0	1801.17	2419.29	1865.29	0	0	0	7647.5	3081.21	0	0	0	0	0	0	1680.63	0	0	2150.67	1579.39	0
C049	CipTetKana	3435.89	0	0	0	0	0	1353.32	0	3032.1	0	9579.38	11728.37	0	0	0	2373.89	0	0	0	2797.44	0	4346.3	1757.67	2190.22	0	0	0	0	1850.44	0	0	0	1819.91	0	5123.95	1840.18	0	0	0	0	0	4222.41	3619.6	0	0	966.41	1564.88	0
C050	CipTetAmp	5814.07	0	0	0	0	0	2117.99	0	3273.59	0	7677.26	9610.09	0	0	0	0	1889.99	0	0	2564.15	0	2073.94	1656.28	2119.66	0	0	0	0	911.35	0	0	0	0	0	6608.74	2461.03	0	0	0	0	0	2301.47	2458.05	0	0	0	1483.87	0
C051	S	3108.61	0	0	0	0	0	3471.74	0	3826.39	0	2542.78	3566.21	0	0	0	0	2016.01	0	0	0	0	1853.13	0	1554.22	0	0	1795.49	0	0	0	0	0	0	0	0	0	0	0	0	0	0	2058.82	0	0	0	0	862.35	0
C052	Amp	14882.11	0	0	0	0	0	0	0	3373.31	0	5693.89	7981.83	0	0	0	7315.44	2547.38	0	0	3024.69	0	2689.92	1921.27	3000.07	0	0	0	0	978.94	0	0	0	0	2643.63	7703.98	2794.43	0	0	0	0	0	2519.27	2817.61	0	0	0	0	1597.91
C053	TetAmp	3142.05	0	0	0	0	0	0	0	2257.66	0	0	0	0	0	0	0	3077.81	0	0	3612.59	0	3450.28	2224.56	0	0	0	0	0	1330.48	0	0	0	0	0	6238.41	2067.96	0	0	0	0	0	3218.39	3757.15	0	0	0	0	2270.33
C054	Amp	0	0	0	0	0	0	4008.12	0	3601.9	0	0	0	0	0	3459.56	0	2368.51	1698.84	0	0	0	4700.49	8105.98	0	0	2392.45	1402.88	0	0	0	0	0	0	1632.55	7543.51	2349.25	0	0	0	0	0	2664.76	0	0	0	0	0	907.85
C055	TetAmp	6503.68	0	0	0	0	0	0	0	4909.69	0	6889.36	9076.03	0	0	0	0	2605.36	0	0	0	0	3288.11	3383.47	2056.47	0	0	0	0	1237.99	0	0	0	0	0	10083.45	4214.11	0	0	0	0	0	2699.37	3115.73	0	0	0	0	2306.4
C068	TetKana	8237.06	0	0	0	0	0	2249.86	0	4480.85	0	4343.91	6414.57	0	0	0	10596.56	0	0	0	0	0	2084.74	2499.18	0	2050.33	0	0	0	0	0	1570.32	0	0	2394.92	10041.68	3405.79	0	0	0	0	0	2053.66	2308.73	0	0	0	0	1779.84
C069	CipTetAmp	4460.7	0	0	0	0	0	0	0	3734.6	0	6316.15	10181.49	0	0	0	5757.36	0	0	0	0	0	2194.43	1822.6	2427.14	0	0	0	0	0	0	1491.05	0	0	1739.82	9217.32	3330.19	0	0	0	0	0	1948.39	2243.7	0	0	1599.5	0	2132.35
C070	CipTetAmpStrepKana	3609.73	0	0	0	0	0	0	0	3137.97	0	4118.28	6579.56	0	0	0	0	2418.2	0	0	4460.56	0	2824.13	2346.91	0	0	0	0	0	1267.17	0	0	0	0	0	8486.88	2745.67	0	0	0	0	0	3089.05	3217.3	0	0	1016.41	3150.6	0
C072	S	0	0	0	0	0	0	0	0	4588.42	0	0	0	0	0	0	0	0	0	0	7012.34	0	3822.72	2195.25	0	0	0	0	0	0	0	0	0	0	0	15016.29	5250.89	0	0	0	0	0	4576.96	4679.76	0	0	0	2678.42	0
C073	TetKana	10445.02	0	0	0	0	0	0	0	4441.81	0	5550.63	7727.53	0	0	0	7091.84	0	0	1460.98	0	0	2365	6138.43	0	0	0	0	0	0	0	1407.48	0	0	0	8784.55	3516.85	1668.75	0	0	0	0	2069.25	2279.1	0	0	0	0	1606.99
C075	Cip	16948.96	0	0	0	0	0	7211.22	0	8043.07	0	10925.05	12670.62	0	0	0	5392.33	0	0	2110.39	4372.78	0	3606.94	3476.79	2811.14	0	0	0	1741.01	0	0	0	0	0	3216.24	11839.6	4642.21	0	2395.79	0	0	0	2316.54	2315.72	0	0	0	1899.91	0
C076	CipAmp	12221.19	0	0	0	0	0	7641.78	0	6632.89	0	6173.24	7534.87	0	0	0	0	2787	0	0	3067.94	0	2855.07	2538.62	3555.31	0	0	0	0	1166.1	0	0	0	0	0	9841.29	3638.48	0	3768.59	0	0	0	2970.97	3099.47	0	0	0	1717.68	0
C077	CipTetAmp	8551.1	0	0	0	0	0	4284.9	0	4891.18	0	0	0	0	0	1633.5	0	1784.88	0	0	2767.32	0	3846.7	3226.42	0	0	0	0	0	0	0	0	0	0	0	10251.54	3898.56	0	0	0	0	0	2949.58	3010.9	0	0	0	3070.94	0
C078	Cip	18317.6	0	0	0	0	0	7656.68	3426.57	8934.79	0	8478.06	11491.74	0	0	0	5200.98	0	0	0	3218.27	0	1753.02	4763.83	2559.87	0	0	0	0	0	0	1435.73	0	0	2379.36	9547.48	3353.08	0	6664.48	0	0	0	1622.93	1859.38	0	0	0	0	0
C079	CipTetAmpStrepKana	6451.78	0	0	0	0	0	4780.84	0	5244.78	0	6680.99	9538.85	0	0	0	0	2161.87	0	0	3998.19	0	3549.41	5807.75	0	0	0	0	0	923	0	0	0	0	0	8087.57	2875.41	0	0	0	0	0	2835.24	2771.06	0	0	0	3009.54	0
C080	CipTetAmpStrepKana	6045.27	0	0	0	0	0	4264.61	0	4834.43	0	5597.32	8234.07	0	0	1516.98	0	1876.12	0	0	4122.71	0	2871.51	4993.65	0	0	0	0	0	0	0	1077.85	0	0	0	8333.5	2780.54	0	0	0	0	0	2202.76	2254.28	0	0	0	3088.11	0
C081	CipTetAmp	6793.29	0	0	0	0	0	4279.82	0	4677.07	0	0	0	0	0	1669.65	0	1762.7	0	0	2714.95	0	3489.4	3931.08	0	0	1775.12	0	0	0	0	0	0	0	1304.54	5951.74	1865.97	0	0	0	0	0	2610.32	1818.78	0	0	0	1714.92	0
C082	CipTet	7638.17	0	4406.68	0	0	0	10239.41	0	3010.8	0	0	0	0	0	3237.38	0	1898.47	0	0	0	0	4469.34	1984.62	0	0	6236.28	0	2059.4	0	0	0	0	1609.02	0	6337.55	2140.85	0	0	0	0	0	3008.23	2629.17	0	0	0	2140.55	0
C083	S	14213.42	0	0	0	0	0	4400.09	0	4831.05	0	0	0	0	0	0	8953.56	0	0	0	2489.49	0	0	3027.85	0	0	0	2946.94	0	0	0	0	0	1558.35	0	0	0	0	1558.53	0	0	0	1346.09	0	0	0	784.85	1001.56	0
C085	Cip	10835.33	0	0	0	0	0	7316.94	0	6879.47	0	3729.49	4545.09	0	0	0	0	2197.49	0	0	4036.46	0	2900.78	2038.73	0	0	0	0	0	0	0	0	0	0	2000.01	10938.43	3866.79	0	0	0	0	0	2614.14	2385.6	0	0	0	1549.65	0
C088	CipTet	13070.09	0	0	0	0	0	2917.19	0	6198.43	0	14650.16	17472.96	0	0	0	6165.6	0	0	2907.99	3749.19	0	1991.23	2763.83	2399.18	0	0	0	0	1363.14	0	1534.31	0	0	0	11931.43	4462.35	0	0	0	0	0	2156.63	2336.26	0	0	0	2072.32	0
C089	Cip	9795.47	0	0	0	0	0	10530.47	0	8916.23	0	5213.79	6836.18	0	0	0	0	1887.7	0	0	4875.37	0	0	2249.69	1772.77	0	0	0	0	0	0	0	0	0	0	10940.48	4078.81	0	0	0	0	0	3015.3	2906.98	0	0	0	2002.34	0
C090	CipAmp	7222.59	0	0	0	0	0	9085.46	0	7047.57	0	6943.54	8001.39	0	0	0	0	0	0	0	0	0	1966.1	3532.96	2378.57	0	2031.45	0	0	0	0	1882.66	0	0	1593.9	9647.12	3256.42	0	0	0	0	0	1869.49	2192.74	0	0	0	0	1427.03
C091	CipTet	17177.22	0	0	0	0	0	9336.04	0	7105.2	0	3710.13	5290.83	0	0	0	0	0	0	0	0	0	0	3438.91	3167.1	0	0	0	0	0	0	1473.32	0	0	1551.82	10342.83	3686.76	0	1865.02	0	0	0	1906.61	2103.27	0	0	0	1761.07	0
C093	Amp	13443.58	0	0	0	0	0	0	0	4376.85	0	3856	5683.72	0	0	0	8205.77	0	0	2121.43	3766.99	0	0	1923.34	1633.15	2272.54	0	0	0	0	0	1258.41	0	0	1844.28	10641.37	3788.15	0	0	0	0	0	2130.76	2872.23	0	0	0	0	1793.42
C094	CipTet	17285.45	0	0	0	0	0	8113.28	0	6318.61	0	2942.39	4391.24	0	0	0	2153.2	2087.57	0	0	0	0	0	2750.85	2678.63	0	0	0	0	0	0	1264.99	0	0	1227.99	9162.18	3324.27	0	2234.15	0	0	0	1978.91	2030.84	0	0	843.25	1433.2	0
C095	CipTet	8642.76	0	4939.36	0	0	0	9160.69	0	5912.07	0	0	0	0	0	2730.66	0	2307.99	0	0	0	0	0	3732.58	0	0	2802.41	0	0	0	0	0	0	0	0	12426.39	3780.53	0	0	0	0	0	2856.16	3387.89	0	0	0	0	2064.11
C096	S	5467.46	4440.41	0	0	0	0	18643.43	4616.44	10294.72	0	0	8097.59	0	0	0	0	0	0	0	0	0	1814.89	2014.78	0	0	0	0	0	0	0	1168.22	0	1044.65	0	1873.1	0	0	0	0	0	0	3833.85	0	0	0	0	1576.77	0
C098	CipTet	11214.69	0	0	0	0	0	10772.33	0	8312.32	0	0	0	0	0	0	0	0	0	0	0	0	0	3012.99	0	0	0	0	0	0	0	0	0	0	0	7988.17	2397.53	0	0	0	0	0	2759.4	1834.1	0	0	0	1288.88	0
C099	Cip	8859.17	0	0	0	0	0	8992.23	0	6553.84	0	0	0	0	0	3304.09	0	0	2245.73	0	0	0	0	3505.39	0	0	5742.48	0	1915.02	0	0	0	0	3686.78	0	9373.37	3202.86	0	0	0	0	0	2999.36	2469.39	0	0	0	1550.04	0
C100	CipTetAmp	11988.82	0	0	0	0	0	6780.49	0	6375.59	0	0	0	0	0	3107.81	0	0	0	0	3053.36	0	3521.85	5937.69	0	0	3844.91	0	1810.29	0	0	0	0	0	3317.4	11026.41	4578.71	0	0	0	0	0	3079.02	2456.89	0	0	0	1149.95	0
C101	CipTet	11371.73	0	0	0	0	0	6943.78	0	4601.69	0	0	0	0	0	0	0	1425.29	0	0	0	0	0	2962.43	0	0	0	0	1305.84	0	0	0	0	0	0	8435.74	2678	0	0	0	0	0	2666.14	1879.5	0	0	0	1503.22	0
C102	CipAmp	10760.37	0	0	0	0	0	0	0	7021.12	0	2782.88	3531.7	0	0	0	2768.4	0	0	0	4457.46	0	0	3395.12	0	0	0	0	0	0	0	0	0	0	4987.17	12991.91	4557.33	0	1863.94	0	0	0	2340.75	2545.33	0	0	0	1881.83	0
C103	Cip	7132.02	0	0	0	0	0	6868.92	0	5675.18	0	0	0	0	0	3309.53	0	1621.16	0	0	4428.11	0	3485.18	4208.12	0	0	4160.21	0	0	0	0	0	0	1462.14	0	4943.22	0	0	0	0	0	0	4085.33	0	0	0	0	2208.53	0
C104	Cip	0	0	0	0	0	0	6720.68	0	4250.88	0	0	0	0	0	0	0	1999.11	0	0	0	0	0	0	0	0	0	0	1366.78	0	0	1366.26	0	0	0	11912.06	3904.24	0	0	0	0	0	3410.54	0	0	0	0	1876.21	0
C106	TetKana	8911.66	0	5565.51	0	0	0	5082.58	0	5283.52	0	0	0	0	0	4537.46	0	0	0	0	1923.64	0	3339.52	2608.73	0	0	3176.54	0	0	0	0	0	0	0	0	10063.17	3330.36	0	0	0	0	0	3178.63	2584.39	0	0	0	1759.61	0
C107	CipTet	9807.13	0	4930.31	0	0	0	6966.53	0	0	0	0	0	0	0	4404.83	0	2021.2	0	0	3039.72	0	8596.7	6043.17	0	0	5189.65	0	0	0	0	0	0	0	4849.16	5732.06	1969	0	0	0	0	0	3010.13	0	0	0	0	959.94	0
C109	Tet	7728.38	0	0	0	0	0	0	0	4172.75	0	0	0	0	0	0	0	2380.32	0	2603.76	0	0	3176.98	0	0	0	0	0	0	0	0	0	0	0	1633.64	8983.85	3276.56	0	0	0	0	0	3355.95	2624.2	0	0	0	2085.02	0
C110	CipTetAmp	8522.59	0	0	0	0	0	11272.08	0	4643.91	0	0	0	0	0	0	0	1682.12	0	0	0	0	0	4031.78	0	0	0	0	0	0	0	0	0	0	1883.19	10501.31	3242.52	0	0	0	0	0	3370.08	3146.71	0	0	0	0	3054.3
C111	CipTetAmpStrepKana	0	0	0	0	3160.91	0	5535.17	2400.92	5043.92	0	0	0	0	0	3394.47	0	1861.01	0	0	4578.98	0	4460.14	6899.83	0	0	0	0	0	0	0	0	0	0	0	9102.55	3163.86	0	0	0	0	0	3741.54	3216.18	0	0	0	3747.97	0
C112	CipTetAmpStrep	0	0	0	0	0	0	6849.08	0	4753.74	0	0	0	0	0	1869.85	0	2528.95	0	0	0	0	2618.54	3094.47	0	0	0	0	0	0	0	0	0	0	0	6756.12	2065.96	0	0	0	0	0	2625.55	2354.29	0	0	0	1785.34	0
C113	CipTetAmp	4857.58	0	9750.02	0	0	0	17340.68	4787.39	0	0	0	0	0	0	4625.25	0	1832.68	0	0	0	0	5618.07	5571.86	0	0	2904.15	0	0	0	0	0	0	0	2059.16	8188.12	2386.08	0	0	0	0	0	2941.48	0	0	0	0	0	0
C115	CipTetAmp	6692.56	0	0	0	0	0	11285.55	3091.14	7890.29	0	0	0	0	0	0	0	1743.27	0	0	0	0	2919.31	3491.69	0	0	0	0	0	0	0	0	0	0	2059.34	10420.21	3018.74	0	0	0	0	0	2449.14	2223.27	0	0	0	0	1359.85
C116	CipTetAmp	9229.98	0	0	0	0	0	14866.45	3954.51	10888.63	0	0	0	0	0	3372.06	0	0	0	0	0	0	4517.71	6599.42	0	0	3419.47	0	0	0	0	1370.02	0	0	3942.85	12755.18	3857.04	0	0	0	0	0	3032.79	2514.85	0	0	0	0	0
C117	Amp	7046.58	9437.63	0	8572.41	0	0	23188.9	6979.17	0	0	0	0	0	0	4841.01	0	0	0	0	0	0	2757.09	3749.47	0	0	6829.2	0	0	0	0	0	0	0	0	0	0	0	0	0	0	0	4136.01	0	0	0	0	0	0
C118	CipTetAmp	7660.84	0	0	0	0	0	27255.62	8111.21	0	0	0	0	0	0	2516.51	0	0	0	0	0	6837.26	3565.95	5217.6	0	0	2495.2	0	0	0	0	0	0	0	3903.87	9994.63	3375.42	0	0	0	0	0	2011.73	2399.27	0	0	0	0	2371.65
C119	Cip	5103.13	10899.32	0	0	0	0	20928.46	5578.84	0	0	0	0	0	0	1452.12	0	2053.79	0	0	0	0	1531.96	0	0	0	1753.65	0	0	0	0	0	0	1514	0	1118.38	0	0	0	0	0	0	3996.86	0	1859.15	0	0	0	0
C120	S	14210.16	0	0	0	0	0	18864.6	5722.89	0	0	3954.3	4897.17	0	0	0	0	0	0	0	3995.66	0	2142.5	3271.02	0	0	0	0	0	0	0	0	0	0	1829.57	10799.23	3601.79	0	0	0	0	0	3243.57	0	0	0	0	0	0
C121	S	0	0	0	0	0	0	0	0	3505.3	0	0	0	0	0	0	0	3735.33	0	0	3831.71	0	3650.31	4534.96	0	0	0	0	0	0	0	0	0	1627.46	0	0	0	0	0	0	0	0	3283.63	0	0	0	0	2087.21	0
C122	CipTetAmp	0	0	0	0	0	0	0	0	3221.99	0	0	0	0	0	0	0	2159.53	0	0	1087.87	0	2343.38	1975.53	0	0	0	0	0	0	0	0	0	0	1094.41	7371.71	2229.93	0	0	0	0	0	3118.49	2833.01	0	0	0	0	1753.07
C124	Amp	0	0	0	0	0	0	0	0	3316.82	0	0	0	0	0	0	0	2105.68	0	0	3033.22	0	2308.58	11017.92	0	0	0	0	0	0	0	0	0	1359.65	0	0	0	0	0	0	0	0	2437.11	0	0	0	0	2150.21	0
C125	S	0	0	0	0	0	0	0	0	5425.74	0	3192.8	4622.97	0	0	0	2432.14	2641.56	0	0	3240.76	0	3282.28	1542.65	2962.59	0	0	3017.4	0	2141.12	896.77	1805	0	1434.58	0	0	0	0	0	0	0	0	3541.54	2510.33	0	0	0	2094.24	0
C126	CipTetAmp	8931.89	0	0	0	0	0	0	0	5160.66	0	7071.07	10302.25	0	0	0	0	0	0	0	4447.25	0	2666.85	3582.66	2708.78	0	0	0	0	0	0	1370.75	0	0	0	11941.64	3911.72	0	0	0	0	0	1714.54	2060.26	0	0	0	2656.71	0
C127	S	0	0	0	0	0	0	7773.54	0	5094.86	0	0	0	0	0	0	0	2727	0	0	5446.06	0	2043.13	0	0	0	0	0	0	0	0	0	0	0	0	0	0	0	0	0	0	0	4501.88	0	0	0	0	3238.19	0
C129	S	0	0	0	0	0	0	0	0	3778.04	0	0	0	0	0	6600.43	0	2943.23	0	0	0	0	3311.93	0	0	0	5014.07	0	0	0	0	0	0	0	0	0	0	0	0	0	0	0	4262.05	0	2400.14	0	0	2896.42	0
C130	CipTet	7177.48	0	0	0	0	0	0	0	4171.58	0	3723.67	5128.42	0	0	0	0	4081.45	0	0	3719.41	0	2889.87	2476.94	2527.91	0	0	0	0	0	0	1203.84	0	0	0	11354.5	3406.77	0	1653.87	0	0	0	3860.39	3079.98	0	0	0	2679.58	0
C132	CipTetAmp	8437.73	0	0	0	0	0	15189.65	0	4474	0	0	0	0	0	1982.28	0	0	0	0	3994.39	0	2733.66	2349.94	0	0	3218.06	0	0	0	0	0	0	0	2177.83	12875.42	4018.14	0	0	0	0	0	4015.37	2845.02	0	0	0	1590.88	0
C133	CipTetAmpStrepKana	0	0	0	0	0	0	7447.19	0	0	0	0	0	0	0	2071.16	0	1640.68	1517.12	0	4197.24	0	5246.98	6449.92	0	0	2205.37	0	0	0	0	0	0	0	0	10301.34	3165.31	0	0	0	0	0	3485.79	2534.91	0	0	0	4113.76	0
C134	CipTetAmp	1537.3	0	0	0	0	0	2536.61	0	0	0	0	0	0	0	0	0	2096.47	0	0	0	0	2735.74	1419.77	0	0	0	0	0	0	0	0	0	0	2239.95	4678.53	1245.7	0	0	0	0	0	2269.38	2133.06	0	0	0	1606.12	0
C135	S	6256.7	0	0	0	0	0	8572.26	0	3825.02	0	0	0	0	0	0	0	0	0	0	0	0	0	2196.6	0	0	5170.98	0	0	0	0	1441.27	0	0	0	16584.44	5881.4	0	0	0	0	0	3349.29	3097.4	0	0	0	0	4268.7
C136	S	5870.6	0	0	0	0	0	7425.17	0	5839.56	0	0	0	0	0	0	0	0	0	0	4151.29	0	0	2594.47	0	0	0	0	0	0	0	0	0	0	0	13500.15	3582.88	0	0	0	0	0	2555.73	2374.48	0	0	0	2421.73	0
C137	S	7145.21	0	0	0	0	0	9138.48	0	6132.24	0	0	0	0	0	0	0	0	0	2355.28	0	0	1813	0	0	0	0	0	1300.35	0	0	0	0	0	2062.84	13768.03	3848.4	0	0	0	0	0	3636.95	2610.03	0	0	0	2782.58	0
C138	S	7636.95	0	0	0	0	0	13283.8	0	6669.02	0	0	0	0	0	0	0	0	0	3487.35	0	0	2366.31	0	0	0	0	0	1497.38	0	0	1387.63	0	0	2310.52	15149.8	4572.53	0	0	0	0	0	3368.42	2927.59	0	0	0	2797.31	0
C139	Cip	5273.1	0	0	0	0	0	3001.6	0	2879.94	0	0	0	0	0	3337.32	0	0	0	0	0	0	0	4326.37	1916.01	0	0	0	0	0	0	1233.26	0	0	0	11762.76	3582.81	0	0	0	0	0	2740.86	2559.35	0	0	0	2872.51	0
C140	S	0	0	0	0	0	0	8129.62	0	5693.83	0	0	0	0	0	3370.55	0	2007.69	0	0	0	0	2372.53	0	0	0	0	0	0	0	0	0	0	1554.41	0	0	0	0	0	0	0	0	2623.63	0	0	0	0	1839.57	0
C142	Cip	0	0	0	0	0	0	8345.89	0	4903.64	0	0	0	0	0	0	0	0	0	0	3131.47	0	0	1469.01	0	0	0	0	0	0	0	0	0	0	0	10142.04	2944.45	0	0	0	0	0	3723.75	3354.62	0	0	0	2035.77	0
C143	Cip	3776.42	0	0	0	0	0	13804.46	0	3434	0	0	0	0	0	0	0	0	0	0	4283.02	0	0	0	0	0	0	0	0	0	0	0	0	0	0	11225.1	3690.64	0	0	0	0	0	2822.54	2559.9	0	0	0	3211.89	0
C144	Cip	2801.58	0	0	0	0	0	8683.23	0	3037.4	0	0	0	0	0	0	0	0	0	0	3465.91	0	0	1699.11	0	0	0	0	0	0	0	0	0	0	0	12477.43	3060.34	0	0	0	0	0	3328.73	2610.81	0	0	0	2436.59	0
C145	S	10445.01	0	0	4918.31	0	0	19508.26	5522	9189.22	0	0	0	0	0	0	0	2422.67	0	0	0	0	3516.61	3814.58	0	0	0	0	0	0	0	0	0	0	0	9378.95	2930.66	0	3593.76	0	0	0	3139.21	2799.12	0	0	0	0	0
C146	S	0	0	0	0	0	0	0	0	0	0	0	0	0	0	0	0	1879.27	0	0	2362.3	0	2573.39	0	0	0	0	0	0	0	0	0	0	0	0	4503.38	1252.23	0	0	0	0	0	2747.97	2817.69	0	0	0	1212.33	0
C147	S	2019.24	0	0	0	0	0	0	0	3010.78	0	0	0	0	0	0	0	1509.51	0	0	3392.98	0	2808.95	0	0	0	0	0	0	0	0	0	0	1153.45	0	4482.26	1230.74	0	0	0	0	0	4389.47	3253.34	0	0	0	1269.54	0
C148	TetKana	5407.82	0	2769.55	4210.76	0	0	12555.64	2969.63	5548.62	0	2412.53	3877.72	0	0	0	0	0	0	0	0	4586.8	0	2091.91	1757.69	0	0	0	0	0	0	1009.08	0	0	0	9011.56	2517.1	0	0	0	0	0	2144.01	2449	0	0	0	0	1425.58
C149	TetKana	5753.43	0	0	0	0	0	3918.81	0	4359.39	0	10367.92	13979.74	0	0	0	5392.48	0	0	0	0	0	0	0	0	0	0	0	0	0	0	0	0	0	0	7344.58	2184.1	0	0	0	0	0	2027.46	2341.9	0	0	0	0	0
C150	TetKana	3390.84	0	0	0	0	0	0	0	3484.28	0	3639.73	5723.94	0	0	0	0	1997.67	0	0	0	0	0	0	0	0	0	0	0	0	0	0	0	0	0	5213.34	1631.26	0	0	0	0	0	1852.81	2161.62	0	0	0	0	729.08
C159	CipTet	0	0	0	0	0	0	2421.68	0	3066.21	0	0	0	0	0	0	0	1840.6	0	0	0	0	0	0	0	0	0	0	0	0	0	0	0	0	0	5254.42	0	0	0	0	0	0	2643.58	3451.84	0	0	0	0	1667.19
C161	S	2808.55	0	0	0	0	0	12900.96	2538.06	6590.41	0	3468.36	4656.98	0	0	0	2126.15	1848.75	0	0	0	2224.48	1663.33	1476.69	1728.09	0	0	0	0	0	825.54	1054.19	0	836.08	0	0	0	0	0	0	0	0	2293.2	0	0	0	0	1258.6	0
C162	S	5369.95	0	0	0	0	0	22535.33	6562.35	7360.44	0	1848.57	2783.63	0	0	0	0	0	0	0	0	6176.21	0	3621.28	0	0	0	0	0	0	0	1435.51	0	0	0	10977.39	3025.93	0	0	0	0	0	3312.77	3765.11	0	0	0	3744.07	0
C167	S	3389.91	6775.24	0	0	0	2620.61	23996.32	6609.57	5787.4	0	0	0	0	0	0	0	0	0	0	0	1600.19	0	0	0	0	0	0	0	0	0	0	0	0	0	0	0	0	0	0	0	0	1970.97	0	0	0	0	864.46	0
C171	Amp	6624.03	0	0	0	0	0	0	0	4322.27	0	5931.72	7811.19	0	0	0	8102.19	0	0	4651.1	3653.9	0	2081.07	1463.84	2094.85	2451.26	0	0	0	0	0	0	0	0	0	6442.01	2472.51	2660.5	0	0	0	0	2023.63	2091.48	0	0	0	0	1130.05
C173	S	5661.46	0	4740.15	0	0	0	6312.26	0	6337.96	0	0	0	0	0	2671.89	0	2102.57	0	0	0	0	4335.67	2138.87	0	0	0	0	0	0	0	0	998.74	1881.98	0	0	0	0	0	0	0	0	3131.13	0	0	0	0	1359.14	0
C174	CipAmp	8462.84	0	0	0	0	0	0	0	6149.46	0	8115.42	10620.7	0	0	0	4852	0	0	1756.09	3028.16	0	1680.56	2436.77	2547.64	0	0	0	0	0	1279.31	0	0	0	0	9408.52	3556.79	0	1820.21	0	0	0	2002.44	2227.06	0	0	0	1582.07	0
C175	CipAmp	5272.61	0	0	0	0	0	3345.48	0	4613.19	0	2206.36	3000.56	0	0	0	0	0	0	0	0	0	2278.25	2329.53	0	0	0	0	0	0	0	0	0	0	0	7467.94	2374.9	0	0	0	0	0	2012.43	2169.31	0	0	0	0	1334.94
C177	S	5167.47	0	0	0	0	0	3294.84	0	4754.6	0	3883.9	5468.47	0	0	0	0	0	0	0	0	0	0	2737.23	1964.64	0	0	0	0	0	0	1699.95	0	0	0	9084.13	2804.52	0	0	0	0	0	1760.09	2088.62	0	0	0	1458.41	0
C183	CipTetAmp	6359.34	0	0	0	0	0	0	0	4105.39	0	2315.07	2965.92	0	0	0	0	0	0	0	4174.66	0	2669.21	2259.29	1600.15	0	0	0	0	0	0	0	0	0	0	7341.5	2596.99	0	0	0	0	0	2506.51	2575.74	0	0	0	1805.37	0
C184	S	11064.67	0	0	0	0	0	9496.68	3200.02	7703.42	0	0	2361.99	0	0	0	0	0	0	0	4472.87	0	3069.27	2454.64	0	0	0	0	0	0	0	0	0	0	0	9063.14	2891.31	0	3735.2	0	0	0	2256.09	2318.13	0	0	0	0	1076.05
C185	Tet	4345.28	0	0	0	0	0	1855.92	0	3279.18	0	6303.24	8112.47	0	0	0	3698.06	0	0	1912.72	2751.46	0	0	1437.2	1090.12	0	0	0	0	0	0	0	0	0	0	5756.08	1907.91	0	0	0	0	0	2015.34	2177.76	0	0	783.61	0	0
C186	CipAmp	0	0	0	0	0	0	17343.55	4750.8	4902.39	0	0	0	0	0	0	0	0	0	0	0	2796.69	3730.59	0	0	0	0	0	0	0	0	0	0	0	0	5785.28	0	0	0	0	0	0	2538.64	2828.99	0	0	0	1762.12	0
C187	CipTetAmp	0	0	0	0	0	0	5563.71	0	2847.22	0	0	0	0	0	0	0	1993.52	0	0	0	0	2377.9	1738.39	0	0	0	0	0	0	0	0	0	0	0	4561.05	1332.59	0	0	0	0	0	2305.61	2182.14	0	0	0	880.98	0
C188	CipTet	6451.66	0	0	0	0	0	6593.2	0	0	0	0	0	0	0	0	0	0	0	0	2552.64	0	4654.7	3895.18	0	0	0	0	0	0	0	0	0	0	2517.74	4320.74	0	0	0	0	0	0	2122.4	0	0	0	0	0	0
C189	S	2948.92	0	0	0	0	0	6916.95	0	3602.34	0	0	0	0	0	0	0	2320.33	0	0	0	0	2404.02	1048.09	0	0	0	1534.13	0	0	0	0	0	0	0	0	0	0	0	0	0	0	2487.22	2072.55	0	0	0	1052.68	0
C190	S	0	0	0	0	0	0	4600.91	0	2344.45	0	0	0	0	0	0	0	1716.13	0	0	0	1843.59	1845.87	0	0	0	0	0	0	0	0	0	0	0	0	0	0	0	0	0	0	0	1902.83	1423.72	0	0	0	915.67	0
C191	S	0	0	2087.37	0	0	0	5181.31	0	1617.15	0	0	0	0	0	0	0	1506.08	0	0	0	2041.35	1973.7	0	0	0	0	0	0	0	0	0	0	0	0	0	0	0	0	0	0	0	1829.56	1602.18	0	0	0	796.75	0
C192	S	0	0	2604.6	0	0	0	7196.89	0	5158.03	0	0	0	0	0	0	0	2963.87	0	0	0	0	3614.98	0	1712.52	0	0	2111.59	0	0	0	0	0	0	0	0	0	0	0	0	0	0	3833.88	3686.4	0	0	0	2177.24	0
C193	S	0	0	0	0	0	0	7721.27	0	2913.51	0	0	0	0	0	0	0	1667.79	0	0	0	0	2125.97	0	0	0	0	0	0	0	0	0	0	0	0	0	0	0	0	0	0	0	2161.62	0	0	0	0	1206.63	0
C194	Amp	6117.97	0	0	0	0	0	0	0	5732.21	0	5078.04	6614.91	0	0	0	4530.03	2669.21	0	0	4340	0	2141.77	0	0	0	0	0	0	0	0	0	0	0	0	8200.31	2486.12	0	0	0	0	0	3008.92	2857.69	0	0	0	0	0
C197	S	4587.06	5511.94	0	3742.56	0	0	28011.96	7137.55	7770.86	0	0	0	0	0	0	0	0	0	0	0	0	0	0	0	0	0	0	0	0	0	0	0	0	0	8190.6	2175.39	0	0	0	0	0	2625.36	2019.85	0	0	0	1020.24	0
C198	S	7010.25	0	0	0	0	0	27159.52	7099	0	0	0	0	0	0	0	0	0	0	0	4730.15	0	0	0	0	0	0	0	0	0	0	0	0	0	0	15402.57	4988.53	0	0	0	0	0	2927.3	3083.26	0	0	0	0	0
C199	Amp	8064.56	0	0	0	0	0	0	0	8412.56	0	4756.29	7015.52	0	0	0	6616.34	0	0	3216.49	6245.82	0	2235.31	0	0	0	0	0	0	0	0	0	0	0	0	12183.71	4550.67	0	0	0	0	0	2441.2	3291.52	0	0	0	0	1821.37
C200	S	5094.66	0	0	0	0	0	3605.89	0	8661.76	0	5577.48	7561.26	0	0	0	0	0	0	0	4648.81	0	2675.63	2276.26	0	0	0	0	0	0	0	0	0	0	0	5627.28	1843.62	0	1837.76	0	0	0	2241.05	1907.56	0	0	0	1814.67	0
C201	S	3327.26	0	0	0	0	0	0	0	8468.18	0	0	3646.08	0	0	0	0	0	0	0	3972.87	0	3029.51	0	0	0	0	0	0	0	0	0	0	0	0	4905.88	1954.38	0	0	0	0	0	2681.38	2389.42	0	0	0	2139.33	0
C202	Cip	6987.78	0	0	0	0	0	0	0	8177.95	0	5666.1	7915.73	0	0	0	0	2814.47	0	0	4117.27	0	3106.63	2058.76	0	0	0	0	0	0	0	0	0	0	0	7217.23	2548.09	0	2608.22	0	0	0	2449.14	2118.45	0	0	0	1568.59	0
C203	S	12268.81	0	0	0	0	0	13729.9	0	12494.23	0	10097.68	12488.66	0	0	0	0	0	0	0	6867.84	0	3403.29	3437.18	0	0	0	0	0	0	0	0	0	0	0	10240.78	3421.39	0	2913.71	0	0	0	2966.13	2724.8	0	0	0	2167.91	0
C204	S	6656.51	0	0	0	0	0	12142.74	0	10757.53	0	3800.06	5781.37	0	0	0	0	2903.23	0	0	5405.37	0	0	0	0	0	0	0	0	0	0	2070.44	0	0	0	12607.14	3878.94	0	0	0	0	0	2851.4	2973.89	0	0	0	1493.43	0
C205	S	9840.83	0	0	0	0	0	22589.19	5849	12124.64	0	0	5950.24	0	0	0	0	2290.5	0	0	6677.98	0	0	0	3524.59	0	0	0	0	0	0	0	0	0	0	0	0	0	3018.6	0	0	0	3788.48	0	0	0	0	1830.29	0
C206	Amp	5469.11	0	0	0	0	0	5065.64	0	3843.86	0	0	0	0	0	3256.92	0	2969.37	0	0	3111.11	0	4517.33	4442	0	0	4963.98	0	0	0	0	0	0	0	1778.49	5240.06	1792.48	0	0	0	0	0	3681.44	3415.81	0	0	0	0	2003.27
C207	S	7516.64	0	0	0	0	0	18371.91	0	8712.52	0	0	0	0	0	0	0	0	0	0	4933.47	0	0	2433.46	0	0	0	0	0	0	0	0	0	0	0	11695.86	4075.16	0	0	0	0	0	3993.93	3257.55	0	0	0	1526.01	0
C208	CipTetAmp	8408.61	0	0	0	0	0	14199.14	0	10191.86	0	0	0	0	0	0	0	0	0	0	0	0	0	0	0	0	0	0	0	0	0	0	0	0	0	8171.93	2576.71	0	0	0	0	0	1947.68	0	0	0	0	0	0
C209	S	18371.64	0	0	0	0	0	16360.79	0	11378.61	0	5047.96	6290.35	0	0	0	0	0	0	0	0	0	0	2529.06	0	0	0	0	0	0	0	0	0	0	0	11049.79	3297.83	0	0	0	0	0	2715.41	2223.22	0	0	0	1753.22	0
C210	CipAmp	8499.49	0	0	0	0	0	8407.64	0	11281.88	0	8684.46	12008.19	0	0	0	0	3625.11	0	0	7105.63	0	4962.07	5495.59	3918.47	0	0	0	0	0	0	0	0	0	0	12743.93	4471.73	0	0	0	0	0	4131.95	3988.24	0	0	0	0	0
C211	S	0	0	0	0	0	0	8499.05	0	8334.15	0	0	0	0	0	0	0	2129.38	0	0	0	0	0	0	0	0	0	0	0	0	0	0	0	0	0	3824.72	0	0	0	0	0	0	2693.5	2259.16	0	0	0	0	1354.03
C212	S	3257.75	0	4522.76	0	0	0	11416.75	0	9909.64	0	0	0	0	0	0	0	2770.15	0	0	4826.18	0	2788.99	2144.76	2116.51	0	0	3023.7	0	0	0	0	0	0	0	0	0	0	0	0	0	0	3329.04	2055.03	0	0	0	1569.83	0
C213	CipTet	4694.93	0	0	0	0	0	16641.35	0	5219.28	0	0	0	0	0	0	0	2585.46	0	0	3114.81	0	4608.73	7132.28	0	0	5045.38	0	0	0	0	0	0	0	2673.18	5925.9	1759.32	0	0	0	0	0	3241.71	2724.63	0	0	0	1312.33	0
C214	CipAmp	3318.28	0	0	0	0	0	3385.68	0	9824.03	0	0	0	0	0	0	0	3356.48	0	0	3545.43	0	3809.71	3707.7	0	0	0	0	0	0	0	0	0	0	0	5721.54	1455.08	0	0	0	0	0	3111.74	3444.3	0	0	0	0	1299.4
C215	CipTet	12428.4	0	0	0	0	0	10568.61	0	11012.43	0	0	3130.45	0	0	0	0	0	0	0	0	0	0	4094.93	2628.9	0	0	0	0	0	0	0	0	0	0	10590.21	3822.88	0	2652.94	0	0	0	2535.35	2247.42	0	0	0	1833.34	0
C216	CipTet	0	0	0	0	0	0	2880.95	0	6534.61	0	0	0	0	0	0	0	2304.59	0	0	0	0	0	1791.91	0	0	0	0	0	0	0	0	0	0	0	5350.8	1369.84	0	0	0	0	0	2956.52	3006.91	0	0	0	0	2113.07
C217	TetKana	0	0	0	0	0	0	0	0	9390.26	0	0	6267.07	0	0	0	0	2810.48	0	0	2730.79	0	2743.24	0	0	0	0	0	0	0	0	0	0	0	0	8807.96	3077.64	0	2216.04	0	0	0	3173.97	3186.06	0	0	0	1891.11	0
C218	CipTetAmp	0	0	0	0	0	0	0	0	7782.88	0	0	0	0	0	0	0	0	0	2273.85	0	0	2342.85	0	0	0	0	0	0	0	0	0	0	0	0	10842.73	2977.65	0	0	0	0	0	2510.44	2733.56	0	0	0	0	0
C219	Amp	0	0	0	0	0	0	0	0	5401.11	0	0	0	0	0	0	0	2328.8	0	0	3588.72	0	3077.54	1716.37	0	0	0	0	0	0	0	0	0	0	0	5371.3	1688.55	0	0	0	0	0	2834.24	2888.01	0	0	0	0	1478.64
C220	CipTetAmp	4146.69	0	0	0	0	0	5615.69	0	8546.94	0	0	0	0	0	0	0	2261.94	0	0	0	0	0	3098.79	0	0	0	0	0	0	0	0	0	0	0	10464.07	2999.79	0	0	0	0	0	2641.49	2618.74	0	0	0	0	2654.44
C221	CipAmp	7872.22	0	0	0	0	0	5642.78	0	7410.57	0	0	0	0	0	0	6472.98	0	0	0	0	0	0	0	0	0	0	0	0	0	0	0	0	0	0	10062.12	3538.69	0	0	0	0	0	1782.81	2359.47	0	0	0	0	0
C222	Cip	0	0	0	0	0	0	0	0	6510.39	0	0	4738.1	0	0	0	0	3005.67	0	0	0	0	3222.21	2709.7	0	0	0	0	0	0	0	0	0	0	0	7790.33	2326.17	0	0	0	0	0	2311.32	2421.41	0	0	0	1543.86	0
C223	CipAmp	5228.42	0	0	0	0	0	4641.86	0	9740.48	0	0	0	0	0	0	0	3419.23	0	0	0	0	3894.6	3726.74	0	0	0	0	0	0	0	0	0	0	0	7691.82	2625.21	0	0	0	0	0	2965.65	2534.5	0	0	0	0	1837.22
C224	CipTet	0	0	0	0	0	0	0	0	8500.56	0	0	0	0	0	0	0	3878.6	0	0	0	0	5154.9	4632.4	0	0	0	0	0	0	0	0	0	0	0	8377.39	3188.47	0	0	0	0	0	4290.46	3712.46	0	0	0	2778.73	0
C225	CipAmp	0	0	0	0	0	0	3154.54	0	10333.12	0	0	0	0	0	0	0	2558.86	0	2638.41	0	0	3426.26	0	0	0	0	0	0	0	0	0	0	0	0	6087.3	0	0	0	0	0	0	3818.69	3707.8	0	0	0	2162.66	0
C226	S	0	0	8207.5	0	0	0	4342.17	0	9812.18	0	0	0	0	0	0	0	2372.65	0	0	4437.3	0	0	2805.66	0	0	0	0	0	0	0	0	0	0	0	8772.64	3159.6	0	0	0	0	0	2978.66	2712.08	0	0	0	1834.77	0
C227	CipTet	0	0	0	0	0	0	0	0	9626.05	0	0	0	0	0	0	0	3258.07	0	0	0	0	3781.72	3000.67	0	0	0	0	0	1174.09	0	0	0	0	0	5253.86	1725.98	0	0	0	0	0	3297.4	2566.72	0	0	0	2269.11	0
C228	S	0	0	0	0	0	0	0	0	12571.33	0	0	0	0	0	0	0	2336.36	0	0	0	0	3560.39	3090.76	0	0	0	0	0	0	0	0	0	0	2320.15	9060.12	3563.54	0	0	0	0	0	2854.13	2681.38	0	0	0	0	1636.31
C229	CipTet	0	0	0	0	0	0	0	0	14553.88	0	0	0	0	0	0	3032.38	4153.99	0	0	0	0	5020.58	5399.7	0	0	0	0	0	0	0	0	0	0	0	8010.87	3084.46	0	0	0	0	0	4649.55	3998.13	0	0	0	0	2371.44
C231	S	0	0	0	0	0	0	0	0	7433.9	0	0	0	0	0	0	0	2895	0	0	0	0	3903.74	4467.47	0	0	2370.89	0	0	0	0	0	0	0	0	5754.61	1940.06	0	0	0	0	0	2853.56	2619.2	0	0	0	1431.68	0
C232	S	0	0	0	0	0	0	0	0	10143.24	0	0	0	0	0	0	0	2074.3	0	0	0	0	3400.33	0	0	0	0	0	0	0	0	0	0	0	2103.65	8350.01	2738.96	0	0	0	0	0	2895.55	2855.01	0	0	0	0	1276.96
C233	CipTet	5132.33	0	0	0	0	0	10170.13	0	9309.49	0	0	0	0	0	2498.24	0	3742.94	0	0	0	0	3840.05	4055.42	0	0	0	0	0	0	0	0	0	0	0	7256.87	2457.15	0	0	0	0	0	3308.44	2355.71	0	0	0	1666.18	0
C234	CipTet	0	0	0	0	0	0	5611.35	0	7140.09	0	0	0	0	0	0	0	2660.42	0	0	0	0	3620.15	2867.66	0	0	0	0	0	0	0	0	0	0	0	6259.1	1749.51	0	0	0	0	0	3164.84	2780.48	0	0	0	2561.8	0
C235	CipAmp	0	0	0	0	0	0	0	0	6676.56	0	0	0	0	0	0	0	3809.85	0	0	4551.51	0	3922.65	0	0	0	0	2322.97	0	1170.26	0	0	0	0	0	4212.7	0	0	0	0	0	0	3067.59	2403.3	0	0	0	0	1675.51
C236	CipAmp	0	0	7634.83	0	0	0	7703.53	0	10972.26	0	0	0	0	0	3171.69	0	5778.84	0	0	0	0	6618.38	6301.79	0	0	0	2189.61	0	1972.24	0	0	0	0	2602.85	8467.24	2791.89	0	0	0	0	0	5664.28	4894.7	3839.42	0	0	0	1932.43
C237	CipTetAmp	0	0	0	0	0	0	3472.4	0	6019.96	0	0	0	0	0	0	0	2950.92	0	0	3676.26	0	4327.41	3274.24	0	0	0	0	0	0	0	0	0	0	1424.47	4480.75	0	0	0	0	0	0	4915.12	4304.05	2725.36	0	0	1698.69	0
C238	CipAmp	9880.01	0	0	0	0	0	15709.83	0	13158.27	0	0	0	0	0	0	0	0	0	0	5845.99	0	0	2881	0	0	0	0	0	0	0	0	0	0	0	13133.74	4205.83	0	3024.28	0	0	0	2358.74	2465.53	0	0	0	1794.99	0
C239	CipTetAmp	0	0	0	0	0	0	15868.52	0	16658.37	0	0	0	0	0	0	0	0	0	4307.04	0	4985.1	0	7599.82	0	0	0	0	0	0	0	0	0	0	0	19793.66	6437.36	0	0	0	0	0	2728.15	0	0	0	0	0	0
C241	Cip	0	0	0	0	0	0	0	0	7164.27	0	0	0	0	0	0	0	3396.99	0	0	3013.6	0	4932.02	3900.18	0	0	0	0	0	0	0	0	0	0	0	4624.83	0	0	0	0	0	0	3479.71	3047.67	0	0	0	1413.22	0
C242	CipTetAmp	0	0	0	0	0	0	5428.5	0	8432.49	0	0	0	0	0	0	0	2822.65	0	0	4500.95	0	4384.18	2616.73	0	0	0	0	0	0	0	0	0	0	0	7936.11	2996.84	0	0	0	0	0	3268.02	4049.4	0	0	0	0	3708
C245	S	0	0	0	0	0	0	0	0	5099.8	0	0	0	0	0	0	0	3052.71	0	0	3162.34	0	3584.4	0	0	0	0	0	0	0	0	0	0	0	0	5525.58	0	0	0	0	0	0	3353.76	3422.83	0	0	0	2051.53	0
C247	CipTetAmpStrepKana	0	0	0	0	0	0	9360.44	0	10776.16	0	0	0	0	0	0	0	3102.21	0	0	5771.83	0	4727.12	5671.69	0	0	0	0	0	0	0	0	0	0	0	10316.52	2557.97	0	0	0	0	0	3548.32	2879.42	0	0	0	2482.56	0
C248	CipTet	0	0	0	0	0	0	10157.96	0	13458.6	0	0	0	0	0	7499.05	0	3304.02	0	0	0	0	0	5394.29	0	0	4909.25	0	0	0	0	0	0	0	0	12366.42	0	0	0	0	0	0	3909.86	3158.64	0	0	0	0	2343.92
C250	S	0	0	0	0	0	0	6383.9	0	14344.43	0	9569.52	10982.31	0	0	0	0	0	0	0	7271.48	0	0	5255.03	0	0	0	0	0	0	0	0	0	0	0	12561.95	4802.09	0	2649.3	0	0	0	3756.2	3686.87	0	0	0	2590.83	0
C253	Amp	5719.99	0	0	0	0	0	7333.96	0	9655.34	0	0	0	0	0	0	0	4157.26	0	0	8124.83	0	4304.53	0	0	0	0	0	0	0	0	0	0	0	0	8844.39	2965.03	0	0	0	0	0	4288.53	0	0	0	0	2121.84	0
C256	S	0	0	0	0	0	0	0	0	17287.65	0	0	0	0	0	0	0	2631.63	0	0	0	0	5534.12	4412.17	0	0	0	0	0	0	0	0	0	0	3323.04	19578.44	6081.48	0	0	0	0	0	4468.35	5303.26	0	0	0	0	1938.94
C257	CipTetAmp	0	0	0	0	0	0	0	0	12917.25	0	10228.34	10991	0	0	0	0	0	0	0	2960.13	0	3828.48	3539.84	0	0	0	0	0	0	0	0	0	0	0	11156.24	3925.95	0	0	0	0	0	2586.47	2849.02	0	0	0	0	2390.74
C258	CipAmp	0	0	0	0	0	0	0	0	11711.17	0	0	5440.48	0	0	0	0	0	0	0	0	0	4342.08	2175.08	0	0	0	0	0	0	0	0	0	0	0	13587.93	3863.78	0	0	0	0	0	3166.5	3646.72	0	0	0	0	2522.73
C260	CipAmp	0	0	0	0	0	0	14325.44	4018.28	6416.53	0	0	0	0	0	0	0	2681.74	0	0	0	0	4223.46	2084.72	0	0	2411.56	0	0	0	0	0	0	1599.55	0	6273.68	1584.8	0	0	0	0	0	3009.16	0	0	0	0	1589.62	0
C262	S	5430.17	0	0	0	0	0	0	0	10485.93	0	0	3237.81	0	0	0	0	2965.25	0	0	4155.13	0	3094.09	1740.83	0	0	0	0	0	0	0	0	0	0	0	10955.85	3226.68	0	0	0	0	0	2748.15	3016.72	0	0	0	0	1748.91
C263	CipTetStrep	0	0	0	0	0	0	13060.96	0	12178.3	0	0	0	0	0	0	0	2538.35	0	0	0	0	0	3419.36	2904.43	0	0	0	0	0	0	0	0	0	0	12808	3304.53	0	0	0	0	0	2604.1	2725.12	0	0	0	0	2296.78
C264	CipAmp	17552.44	0	0	0	0	0	12927.73	0	15034.71	0	8158.19	10091.85	0	0	0	0	0	0	0	4281.42	0	0	3436.22	2794.52	0	0	0	0	0	0	0	0	0	0	15956.73	5343.47	0	3284.28	0	0	0	2832.33	0	0	0	0	0	0
C265	Cip	0	0	0	0	0	0	0	0	15620.52	0	0	6634.77	0	0	0	13270.97	0	0	0	0	0	3012.12	0	0	0	0	0	0	0	0	0	0	0	0	17651.58	4828.25	0	0	0	0	0	2598.09	3195.23	0	0	0	0	0
C266	TetKana	12550.9	0	0	0	0	0	0	0	18814.29	0	10575.95	11462.57	0	0	0	15686.02	0	0	0	0	0	3002.52	3833.68	0	0	0	0	0	0	0	0	0	0	0	16239.7	4488	0	0	0	0	0	2726.06	3011.39	0	0	0	0	0
C268	CipTetAmpStrepKana	0	0	0	0	0	0	16820.94	0	13200.23	0	5766.75	7192.99	0	0	0	0	2754.87	0	0	6167.53	0	4975.71	8084.73	0	0	0	0	0	0	0	0	0	0	0	9967	2820.07	0	0	0	0	0	3087.65	2232.11	0	0	0	2889.61	0
C269	Cip	10303.25	0	0	0	0	0	11744.9	0	11430.71	0	0	0	0	0	0	0	0	0	0	6299.63	0	0	0	0	0	0	0	0	0	0	0	0	0	0	15115.24	5805.14	0	0	0	0	0	0	0	0	0	0	0	0
C270	CipTetAmp	6388.92	0	0	0	0	0	21638.64	7528.37	0	0	0	0	0	0	0	0	0	0	0	0	0	0	3705.77	0	0	0	0	0	0	0	0	0	0	0	12141.01	3467.38	0	0	0	0	0	2827	2490.96	0	0	0	0	2320.74
C271	Cip	16849.9	0	0	0	0	0	15403.84	5366.4	14538.79	0	0	0	0	0	0	0	0	0	0	4340.51	0	0	0	0	0	0	0	0	0	0	0	0	0	3351.47	10555.73	2724.34	0	2449.46	0	0	0	2585.71	2100.57	0	0	0	1347.71	0
C272	CipTetAmp	0	0	0	0	0	0	14766.15	0	9389.97	0	0	0	0	0	0	0	2304.33	0	0	0	0	3767.08	0	0	0	0	0	0	0	0	0	0	0	0	8448.33	2025.23	0	0	0	0	0	3298.69	3004.11	0	0	0	1862.95	0
C273	Cip	8770.1	0	0	0	0	0	11096.02	0	12554.27	0	0	0	0	0	0	0	0	0	0	5074.12	0	0	3061.4	0	0	0	0	0	0	0	0	0	0	0	14561.09	4206.43	0	2978.52	0	0	0	3128.34	3070.95	0	0	0	2267.3	0
C274	S	0	0	0	0	0	0	29737.44	6574.11	0	0	0	0	0	0	0	0	0	0	0	0	0	0	3179.3	0	0	0	0	0	0	0	0	0	0	0	8428.46	0	0	0	0	0	0	2972.23	2119.11	0	0	0	1494.47	0
C275	Amp	5366.1	0	0	0	0	0	19590.75	3507.97	7342.64	0	0	0	0	0	0	0	0	0	0	0	0	0	0	0	0	0	0	0	0	0	0	1371.97	0	0	0	0	0	0	0	0	0	2790.28	0	0	0	0	0	0
C276	Amp	6982.92	0	0	0	0	0	17813.51	3612.04	11309.74	0	0	0	0	0	0	0	0	0	0	0	2765.63	2915.21	2959.07	0	0	0	0	0	0	0	0	0	0	1977.89	8198.13	2057.46	0	0	0	0	0	2442.55	0	0	0	0	0	0
C284	S	9906.5	0	0	0	0	0	11933.08	2908.92	0	0	0	0	0	0	3407.88	0	0	0	0	2691.51	0	0	2639.89	0	0	0	0	0	0	0	0	0	1447.46	0	11554.93	3311.81	0	0	0	0	0	2597.46	1958.34	0	0	0	2975.94	0
CampyTof11$jejuni	CipEryTetAmp	10898.21	0	0	0	0	0	6406.06	0	6573.6	0	0	0	0	0	2980.1	0	0	0	0	0	0	3964.66	3209.95	0	0	2921.04	1384.12	0	0	0	0	0	0	0	9947.79	2940	0	0	0	0	0	2151.97	0	0	0	0	2495.89	0
CampyTof12$jejuni	CipTetGentAmpStrepKana	6292.63	0	0	0	0	0	3378.73	0	6450.87	0	0	0	0	0	2147.06	0	2115.2	0	0	0	0	0	1901.59	0	0	2221.67	0	0	0	0	0	0	0	0	8507.01	2868.46	0	0	0	0	0	3496.28	2142.9	0	0	0	0	1826.39
CampyTof19$jejuni	Tet	8568.99	0	0	0	0	0	10900.49	0	0	0	0	0	0	0	0	0	0	0	1974.59	0	0	1463.05	2403.4	0	0	0	0	0	0	0	0	0	0	0	8557.08	2432.38	0	1441.11	0	0	0	2062.16	1980.52	0	0	0	1644.66	0
CampyTof20$jejuni	CipEryTetAmp	10485.7	0	7529.43	0	0	0	9821.68	0	6687.39	0	0	0	0	0	5121.78	0	0	0	0	0	0	7396.57	4751.59	0	0	4563.05	0	0	0	0	0	0	0	0	8192.4	2650	0	0	0	0	0	1942.01	0	0	0	0	1906.28	0
CampyTof22$jejuni	TetAmp	6847.32	0	0	0	0	0	6442.92	0	7715.73	0	0	0	0	0	1934.31	0	0	0	0	0	0	3865.54	3266.31	0	0	0	1137.64	1143.32	0	0	0	0	0	0	7033.54	2122.8	0	0	0	0	0	2277.51	0	0	0	0	0	1460.18
CampyTof23$jejuni	TetAmp	9007.11	0	0	0	0	0	7412.66	2018	7733.75	0	0	0	0	0	2767.07	0	2124.39	0	0	4395.44	0	4379.38	1834	0	0	4465.49	0	1329.92	0	0	0	1271.22	0	3552.65	8039.64	2482.86	0	0	0	0	0	2770.77	0	0	0	0	1941.72	0
CampyTof24$jejuni	S	11605.02	0	0	0	0	0	8188.56	2677.1	9788.32	0	3506.23	4401.27	0	0	0	0	0	0	0	2677.74	0	1516.98	2231.24	1332.7	0	0	0	0	0	0	1048.78	0	0	0	10558.75	3558.38	0	1683.15	0	0	0	2843.39	2904.54	0	0	0	1293.47	0
CampyTof25$jejuni	S	10707.93	0	0	0	0	0	6530.54	2557.42	9630.96	0	4572.41	5509.14	0	0	0	0	0	0	0	1863.99	0	1473.35	1999.4	0	0	0	0	0	0	0	0	0	0	0	8927.62	2683.98	0	1950.6	0	0	0	1836.17	1920.85	0	0	0	0	0
CampyTof26$jejuni	CipTetAmp	6616.03	0	0	0	0	0	5447.4	0	8493.37	0	0	0	0	0	0	0	0	0	0	0	0	2361.63	2057.71	0	0	0	0	0	0	0	1391.08	0	0	1607.48	9914.34	2948.1	0	0	0	0	0	2109.85	2210.96	0	0	0	0	1348.28
CampyTof27$jejuni	CipTetAmp	3740.36	0	0	0	2664.88	0	5823.23	0	6544.17	0	0	0	0	0	0	0	1644.23	0	0	1367.59	0	2884.44	1936.86	0	0	0	0	0	0	0	0	0	0	1391.55	8376.1	2404.68	0	0	0	0	0	1837.8	2005.99	0	0	0	0	1177.68
CampyTof28$jejuni	CipTetAmp	3071.01	0	0	0	2638.8	0	4806.96	0	7118.31	0	0	0	0	0	0	0	0	0	0	3168.13	0	2352.16	2102.33	0	0	0	0	0	0	0	1229.23	0	0	0	6649.03	2803.06	0	0	0	0	0	1567.33	2119.83	0	0	0	0	2181.17
CampyTof29$jejuni	CipTetAmp	3506.9	0	0	0	2785.3	0	2708.88	0	7420.3	0	2803.99	3922.99	0	0	0	0	0	0	0	2677.71	0	2512.43	1865.38	0	0	0	0	0	0	0	0	0	0	0	6257.34	2381.63	0	0	0	0	0	1850.28	1996.14	0	0	0	0	1770.2
CampyTof30$jejuni	CipTetAmp	4749.17	0	0	0	2746.33	0	5578.41	0	9005.95	0	3505.6	4578.96	0	0	0	0	0	0	0	2792.79	0	2405.32	1866.41	0	0	0	0	0	0	0	932.63	0	0	0	7626.19	2552.96	0	0	0	0	0	1567.18	2181.77	0	0	0	0	1514.68
CampyTof31$jejuni	CipTetAmp	11923.82	0	0	0	3770.49	0	10449.8	0	10755	0	11325.43	13793.48	0	0	0	3557.81	0	0	0	2614.01	0	0	3060.73	0	0	0	0	0	0	1245.11	0	0	0	0	6367.09	3981.51	0	0	0	0	0	0	1304.32	0	0	1829.65	1149.93	0
CampyTof32$jejuni	Amp	8303.33	0	0	0	0	0	0	0	10600.9	0	6825.41	8447.14	0	0	0	0	0	0	0	2317.12	0	1922.24	2604.16	0	0	0	0	0	1358.95	995.95	0	0	0	0	8341.06	3081.71	0	0	0	0	0	0	1888.41	0	0	1234.13	1170.97	0
CampyTof33$jejuni	Cip	12106.8	0	0	0	5650.48	0	9645.76	0	13963.52	0	8091.67	8798.76	0	0	0	3573.5	0	0	0	3513.89	0	2179.4	7327.51	0	0	0	0	0	0	2580.54	0	0	0	0	8875.06	3713.7	0	2442.23	0	0	0	0	2108.66	0	0	1686.73	1827.15	0
CampyTof34$jejuni	Cip	2370.01	0	2318.48	0	2755.59	0	2538.96	0	9068.02	0	0	0	0	0	0	0	1631.39	0	0	0	0	2176.16	1274	0	0	0	0	0	0	0	737.87	0	0	0	8236.47	2576.04	0	0	0	0	0	1913.06	2394	0	0	0	0	1410.73
CampyTof35$jejuni	S	3715.58	0	4979.4	0	0	0	7797.27	2665.27	11582.14	0	0	0	0	0	0	0	0	0	0	0	0	4833.01	3051.59	0	0	0	0	0	0	0	0	0	0	1300.53	10116.48	3928.19	0	0	0	0	0	2465.06	0	0	0	0	0	1951.15
CampyTof36$jejuni	S	4379.26	0	0	0	0	0	5328.68	2023.28	9401.67	0	0	0	0	0	1478.59	0	2605.34	0	0	0	0	2468.36	1372.5	0	0	1199.33	0	0	0	0	0	0	1917.01	0	0	0	0	0	0	0	0	2844.16	0	2747.74	0	0	2852.5	0
CampyTof37$jejuni	CipTetAmp	6005.6	0	0	0	4318.17	0	3739.36	0	9570.34	0	0	2681.81	0	0	0	4092.86	0	0	0	0	0	2061.25	0	0	0	0	0	0	0	0	2639.33	0	0	0	13194.11	6687.53	0	0	0	0	0	2942.58	3575.74	0	0	0	0	2425.12
CampyTof38$jejuni	CipTetAmp	12916.29	0	0	0	0	0	9946.75	3306.91	14698.75	0	0	0	0	0	0	0	0	0	0	0	0	2855.03	0	0	0	0	0	0	0	0	0	0	0	0	11220.71	4428.31	0	0	0	0	0	0	0	0	0	0	0	0
CampyTof39$jejuni	Amp	0	0	0	0	0	0	11879.44	3507.25	11332.95	0	0	0	0	0	0	0	2857.53	0	0	0	0	2640.66	1740.66	0	0	1665.11	0	0	0	0	0	0	1429.72	0	0	0	0	0	0	0	0	3135.19	0	2942.84	0	0	1855.74	0
CampyTof51$jejuni	S	4236.87	4744.23	0	0	0	0	16336.99	4301.54	0	0	0	0	0	0	1384.12	0	1934.85	0	0	0	0	0	1478.3	0	0	2324.68	0	895.49	0	0	0	0	0	0	7319.26	2252.61	0	0	0	0	0	1876.82	0	2093.14	0	0	1368.52	0
CampyTof52$jejuni	S	3719.9	0	0	0	0	0	8389.31	2329.38	8890.38	0	0	0	0	0	0	0	1922.38	0	0	0	0	0	0	0	0	2033.74	0	0	0	0	0	0	0	0	8597.3	2931.11	0	0	0	0	0	1532.98	0	0	0	0	1734.24	0
[truncated: 43 more columns]
