# Supplementary material for: Combination of MALDI-TOF Mass Spectrometry and Machine Learning for Rapid Antimicrobial Resistance Screening: The Case of Campylobacter spp
Source: Front Microbiol. 2022 Feb 18;12:804484. doi: 10.3389/fmicb.2021.804484 (PMC8894766; doi:10.3389/fmicb.2021.804484)
Supplement: Supplementary file 3 [file Table_1.XLSX]

## Sheet: export
Key	Specie	Origine	ABG
C057	coli	Water	Amp
C279	coli	Human	Amp
C280	coli	Human	Amp
C286	coli	Human	Amp
C287	coli	Human	Amp
C288	coli	Human	Amp
CampyTof54$coli	coli	Human	Amp
C023	jejuni	Wild Birds	Amp
C052	jejuni	Bovin	Amp
C054	jejuni	Water	Amp
C093	jejuni	Human	Amp
C117	jejuni	Human	Amp
C124	jejuni	Poultry	Amp
C171	jejuni	Poultry	Amp
C194	jejuni	Poultry	Amp
C199	jejuni	Poultry	Amp
C206	jejuni	Human	Amp
C219	jejuni	Human	Amp
C253	jejuni	Human	Amp
C275	jejuni	Human	Amp
C276	jejuni	Poultry	Amp
CampyTof32$jejuni	jejuni	Water	Amp
CampyTof39$jejuni	jejuni	Water	Amp
C058	coli	Water	AmpKana
C060	coli	Water	Cip
C163	coli	Human	Cip
C166	coli	Poultry	Cip
C012	jejuni	Human	Cip
C018	jejuni	Human	Cip
C021	jejuni	Wild Birds	Cip
C022	jejuni	Wild Birds	Cip
C029	jejuni	Wild Birds	Cip
C047	jejuni	Bovin	Cip
C048	jejuni	Bovin	Cip
C075	jejuni	Human	Cip
C078	jejuni	Human	Cip
C085	jejuni	Human	Cip
C089	jejuni	Human	Cip
C099	jejuni	Human	Cip
C103	jejuni	Human	Cip
C104	jejuni	Poultry	Cip
C119	jejuni	Poultry	Cip
C139	jejuni	Human	Cip
C142	jejuni	Wild life	Cip
C143	jejuni	Wild life	Cip
C144	jejuni	Wild life	Cip
C202	jejuni	Bovin	Cip
C222	jejuni	Human	Cip
C241	jejuni	Human	Cip
C265	jejuni	Human	Cip
C269	jejuni	Human	Cip
C271	jejuni	Poultry	Cip
C273	jejuni	Human	Cip
CampyTof33$jejuni	jejuni	Bovin	Cip
CampyTof34$jejuni	jejuni	Human	Cip
CampyTof21$coli	coli	Human	CipAmp
CampyTof4$coli	coli	Human	CipAmp
C004	jejuni	Human	CipAmp
C011	jejuni	Human	CipAmp
C015	jejuni	Human	CipAmp
C076	jejuni	Human	CipAmp
C090	jejuni	Human	CipAmp
C102	jejuni	Human	CipAmp
C174	jejuni	Poultry	CipAmp
C175	jejuni	Poultry	CipAmp
C186	jejuni	Human	CipAmp
C210	jejuni	Human	CipAmp
C214	jejuni	Human	CipAmp
C221	jejuni	Human	CipAmp
C223	jejuni	Human	CipAmp
C225	jejuni	Human	CipAmp
C235	jejuni	Human	CipAmp
C236	jejuni	Human	CipAmp
C238	jejuni	Human	CipAmp
C258	jejuni	Human	CipAmp
C260	jejuni	Human	CipAmp
C264	jejuni	Human	CipAmp
C172	coli	Poultry	CipAmpStrep
C128	coli	Human	CipEryTet
C114	coli	Poultry	CipEryTetAmp
C251	coli	Human	CipEryTetAmp
C259	coli	Human	CipEryTetAmp
CampyTof13$coli	coli	Human	CipEryTetAmp
CampyTof17$coli	coli	Human	CipEryTetAmp
CampyTof8$coli	coli	Human	CipEryTetAmp
CampyTof11$jejuni	jejuni	Human	CipEryTetAmp
CampyTof20$jejuni	jejuni	Human	CipEryTetAmp
C019	coli	Poultry	CipEryTetAmpKana
CampyTof7$coli	coli	Human	CipEryTetAmpKana
C084	coli	Human	CipEryTetAmpStrep
CampyTof10$coli	coli	Human	CipEryTetAmpStrep
CampyTof14$coli	coli	Human	CipEryTetAmpStrep
CampyTof15$coli	coli	Human	CipEryTetAmpStrep
CampyTof16$coli	coli	Human	CipEryTetAmpStrep
CampyTof18$coli	coli	Human	CipEryTetAmpStrep
CampyTof5$coli	coli	Human	CipEryTetAmpStrep
CampyTof9$coli	coli	Human	CipEryTetAmpStrep
C196	coli	Human	CipEryTetAmpStrepKana
C243	coli	Human	CipEryTetAmpStrepKana
C244	coli	Human	CipEryTetAmpStrepKana
CampyTof50$coli	coli	Human	CipEryTetGent
CampyTof41$coli	coli	Human	CipEryTetGentAmpStrepKana
CampyTof42$coli	coli	Human	CipEryTetGentAmpStrepKana
CampyTof43$coli	coli	Human	CipEryTetGentAmpStrepKana
CampyTof45$coli	coli	Human	CipEryTetGentAmpStrepKana
CampyTof48$coli	coli	Human	CipEryTetGentAmpStrepKana
CampyTof49$coli	coli	Human	CipEryTetGentAmpStrepKana
CampyTof6$coli	coli	Human	CipEryTetGentAmpStrepKana
CampyTof40$coli	coli	Human	CipEryTetGentStrep
CampyTof46$coli	coli	Human	CipEryTetGentStrepKana
C063	coli	Water	CipEryTetStrep
C056	coli	Water	CipTet
C074	coli	Human	CipTet
C092	coli	Human	CipTet
C154	coli	Water	CipTet
C160	coli	Human	CipTet
C169	coli	Human	CipTet
C170	coli	Poultry	CipTet
C176	coli	Human	CipTet
C249	coli	Human	CipTet
C255	coli	Human	CipTet
C001	jejuni	Human	CipTet
C014	jejuni	Human	CipTet
C033	jejuni	Wild Birds	CipTet
C082	jejuni	Human	CipTet
C088	jejuni	Human	CipTet
C091	jejuni	Human	CipTet
C094	jejuni	Human	CipTet
C095	jejuni	Human	CipTet
C098	jejuni	Human	CipTet
C101	jejuni	Human	CipTet
C107	jejuni	Human	CipTet
C130	jejuni	Human	CipTet
C159	jejuni	Human	CipTet
C188	jejuni	Human	CipTet
C213	jejuni	Human	CipTet
C215	jejuni	Human	CipTet
C216	jejuni	Human	CipTet
C224	jejuni	Human	CipTet
C227	jejuni	Human	CipTet
C229	jejuni	Human	CipTet
C233	jejuni	Human	CipTet
C234	jejuni	Human	CipTet
C248	jejuni	Human	CipTet
C017	coli	Human	CipTetAmp
C059	coli	Water	CipTetAmp
C061	coli	Water	CipTetAmp
C062	coli	Water	CipTetAmp
C108	coli	Human	CipTetAmp
C131	coli	Human	CipTetAmp
C168	coli	Poultry	CipTetAmp
C195	coli	Poultry	CipTetAmp
C252	coli	Human	CipTetAmp
C002	jejuni	Human	CipTetAmp
C003	jejuni	Human	CipTetAmp
C005	jejuni	Human	CipTetAmp
C006	jejuni	Human	CipTetAmp
C016	jejuni	Human	CipTetAmp
C050	jejuni	Water	CipTetAmp
C069	jejuni	Human	CipTetAmp
C077	jejuni	Human	CipTetAmp
C081	jejuni	Human	CipTetAmp
C100	jejuni	Human	CipTetAmp
C110	jejuni	Human	CipTetAmp
C113	jejuni	Human	CipTetAmp
C115	jejuni	Human	CipTetAmp
C116	jejuni	Human	CipTetAmp
C118	jejuni	Human	CipTetAmp
C122	jejuni	Human	CipTetAmp
C126	jejuni	Human	CipTetAmp
C132	jejuni	Human	CipTetAmp
C134	jejuni	Human	CipTetAmp
C183	jejuni	Bovin	CipTetAmp
C187	jejuni	Human	CipTetAmp
C208	jejuni	Human	CipTetAmp
C218	jejuni	Human	CipTetAmp
C220	jejuni	Human	CipTetAmp
C237	jejuni	Human	CipTetAmp
C239	jejuni	Human	CipTetAmp
C242	jejuni	Human	CipTetAmp
C257	jejuni	Human	CipTetAmp
C270	jejuni	Human	CipTetAmp
C272	jejuni	Human	CipTetAmp
CampyTof26$jejuni	jejuni	Bovin	CipTetAmp
CampyTof27$jejuni	jejuni	Human	CipTetAmp
CampyTof28$jejuni	jejuni	Poultry	CipTetAmp
CampyTof29$jejuni	jejuni	Poultry	CipTetAmp
CampyTof30$jejuni	jejuni	Bovin	CipTetAmp
CampyTof31$jejuni	jejuni	Human	CipTetAmp
CampyTof37$jejuni	jejuni	Poultry	CipTetAmp
CampyTof38$jejuni	jejuni	Water	CipTetAmp
C151	coli	Water	CipTetAmpStrep
C254	coli	Human	CipTetAmpStrep
C112	jejuni	Human	CipTetAmpStrep
C010	coli	Human	CipTetAmpStrepKana
C009	jejuni	Human	CipTetAmpStrepKana
C070	jejuni	Human	CipTetAmpStrepKana
C079	jejuni	Human	CipTetAmpStrepKana
C080	jejuni	Human	CipTetAmpStrepKana
C111	jejuni	Human	CipTetAmpStrepKana
C133	jejuni	Human	CipTetAmpStrepKana
C247	jejuni	Human	CipTetAmpStrepKana
C268	jejuni	Human	CipTetAmpStrepKana
CampyTof1	coli	Human	CipTetGentAmpStrepKana
CampyTof12$jejuni	jejuni	Human	CipTetGentAmpStrepKana
C049	jejuni	Bovin	CipTetKana
C263	jejuni	Human	CipTetStrep
C297	coli	Human	Kana
C020	coli	Wild Birds	S
C039	coli	Water	S
C040	coli	Water	S
C041	coli	Water	S
C043	coli	Water	S
C044	coli	Water	S
C045	coli	Water	S
C071	coli	Human	S
C086	coli	Human	S
C105	coli	Poultry	S
C123	coli	Poultry	S
C156	coli	Poultry	S
C277	coli	Human	S
C278	coli	Human	S
C281	coli	Human	S
C282	coli	Human	S
C283	coli	Human	S
C285	coli	Human	S
C289	coli	Human	S
C290	coli	Human	S
C292	coli	Human	S
C294	coli	Human	S
C295	coli	Human	S
C296	coli	Human	S
CampyTof53	coli	Human	S
C007	jejuni	Human	S
C008	jejuni	Human	S
C013	jejuni	Human	S
C024	jejuni	Wild Birds	S
C025	jejuni	Wild Birds	S
C026	jejuni	Wild Birds	S
C028	jejuni	Wild Birds	S
C030	jejuni	Wild Birds	S
C031	jejuni	Wild Birds	S
C032	jejuni	Wild Birds	S
C034	jejuni	Wild Birds	S
C035	jejuni	Wild Birds	S
C036	jejuni	Wild Birds	S
C038	jejuni	Wild Birds	S
C046	jejuni	Water	S
C051	jejuni	Water	S
C072	jejuni	Human	S
C083	jejuni	Human	S
C096	jejuni	Human	S
C120	jejuni	Poultry	S
C121	jejuni	Poultry	S
C125	jejuni	Human	S
C127	jejuni	Human	S
C129	jejuni	Human	S
C135	jejuni	Human	S
C136	jejuni	Human	S
C137	jejuni	Human	S
C138	jejuni	Human	S
C140	jejuni	Human	S
C145	jejuni	Water	S
C146	jejuni	Water	S
C147	jejuni	Water	S
C161	jejuni	Human	S
C162	jejuni	Human	S
C167	jejuni	Poultry	S
C173	jejuni	Human	S
C177	jejuni	Human	S
C184	jejuni	Human	S
C189	jejuni	Wild life	S
C190	jejuni	Wild life	S
C191	jejuni	Wild life	S
C192	jejuni	Wild life	S
C193	jejuni	Wild life	S
C197	jejuni	Human	S
C198	jejuni	Human	S
C200	jejuni	Bovin	S
C201	jejuni	Bovin	S
C203	jejuni	Bovin	S
C204	jejuni	Poultry	S
C205	jejuni	Human	S
C207	jejuni	Human	S
C209	jejuni	Human	S
C211	jejuni	Human	S
C212	jejuni	Human	S
C226	jejuni	Human	S
C228	jejuni	Human	S
C231	jejuni	Human	S
C232	jejuni	Human	S
C245	jejuni	Human	S
C250	jejuni	Bovin	S
C256	jejuni	Bovin	S
C262	jejuni	Human	S
C274	jejuni	Human	S
C284	jejuni	Human	S
CampyTof24$jejuni	jejuni	Bovin	S
CampyTof25$jejuni	jejuni	Bovin	S
CampyTof35$jejuni	jejuni	Human	S
CampyTof36$jejuni	jejuni	Water	S
CampyTof51$jejuni	jejuni	Water	S
CampyTof52$jejuni	jejuni	Water	S
C042	coli	Water	Strep
C153	coli	Water	Strep
C291	coli	Human	Strep
C293	coli	Human	Strep
CampyTof55$coli	coli	Human	Strep
C298	coli	Pig	StrepKana
C066	coli	Poultry	Tet
C067	coli	Poultry	Tet
C087	coli	Human	Tet
C097	coli	Human	Tet
C164	coli	Human	Tet
C165	coli	Poultry	Tet
C230	coli	Human	Tet
C109	jejuni	Human	Tet
C185	jejuni	Human	Tet
CampyTof19$jejuni	jejuni	Human	Tet
C065	coli	Poultry	TetAmp
C141	coli	Human	TetAmp
C155	coli	Poultry	TetAmp
C157	coli	Poultry	TetAmp
C158	coli	Poultry	TetAmp
CampyTof2$coli	coli	Human	TetAmp
C053	jejuni	Bovin	TetAmp
C055	jejuni	Water	TetAmp
CampyTof22$jejuni	jejuni	Human	TetAmp
CampyTof23$jejuni	jejuni	Human	TetAmp
C152	coli	Water	TetAmpStrep
CampyTof3$coli	coli	Human	TetAmpStrep
C068	jejuni	Human	TetKana
C073	jejuni	Human	TetKana
C106	jejuni	Human	TetKana
C148	jejuni	Bovin	TetKana
C149	jejuni	Bovin	TetKana
C150	jejuni	Bovin	TetKana
C217	jejuni	Human	TetKana
C266	jejuni	Human	TetKana
C064	coli	Poultry	TetStrep
